# Supplementary material for: Knowledge mapping of alternative splicing of cancer from 2012 to 2021: A bibliometric analysis
Source: Front Oncol. 2022 Dec 14;12:1068805. doi: 10.3389/fonc.2022.1068805 (PMC9795218; doi:10.3389/fonc.2022.1068805)
Supplement: Supplementary file 1 [file Table_1.xlsx]

## Sheet: Sheet1
FN Clarivate Analytics Web of Science
VR 1.0
PT J
AU Gaffney, CJ
Oka, Tsutomu
Mazack, Virginia
Hilman, Dror
Gat, Uri
Muramatsu, Tomoki
Inazawa, Johji
Golden, Alicia
Carey, DJ
Farooq, Amjad
Tromp, Gerard
Sudol, Marius
AF Gaffney, Christian
Oka, Tsutomu
Mazack, Virginia
Hilman, Dror
Gat, Uri
Muramatsu, Tomoki
Inazawa, Johji
Golden, Alicia
Carey, David
Farooq, Amjad
Tromp, Gerard
Sudol, Marius
TI Identification, basic characterization and evolutionary analysis of differentially spliced mRNA isoforms of human YAP1 gene
SO GENE
LA English
DT Article
DE Alternative splicing; WW domains; Leucine zipper; Quantitative RT-PCR
ID ww domain; leucine zipper; protein yap; pathway; activation; oncogene; erbb4; bind; act; mst2
AB The YAP1 gene encodes a potent new oncogene and stein cell factor. However, in some cancers, the YAP1 gene plays a role of tumor suppressor. At present, the gene and its products are intensely studied and its cDNAs are used as transgenes in cellular and animal models. Here, we report 4 new potential mRNA splicing isoforms of the YAP1 gene, bringing the total number of isoforms to 8. We detecte…
C1 [Gaffney, Christian J.; Oka, Tsutomu; Mazack, Virginia; Tromp, Gerard; Sudol, Marius] Weis Ctr Res, Geisinger Clin, Lab Signal Transduct & Prote Profiling, Danville, PA 17821 USA.
[Hilman, Dror; Gat, Uri] Hebrew Univ Jerusalem, Alexander Silberman Inst Life Sci, Dept Cell & Dev Biol, IL-91904 Jerusalem, Israel.
[Muramatsu, Tomoki; Inazawa, Johji] Tokyo Med & Dent Univ, Dept Mol Cytogenet, Bunkyo Ku, Tokyo 1138510, Japan.
[Golden, Alicia; Carey, David J.] Weis Ctr Res, Geisinger Clin, Lab Extracellular Matrix, Danville, PA 17821 USA.
[Farooq, Amjad] Univ Miami, Leonard Miller Sch Med, Dept Biochem & Mol Biol, Miami, FL 33136 USA.
[Farooq, Amjad] Univ Miami, Leonard Miller Sch Med, USylvester Braman Family Breast Canc Inst, Miami, FL 33136 USA.
[Sudol, Marius] Mt Sinai Sch Med, Dept Med, New York, NY 10029 USA.
RP Sudol, M (通讯作者)，Weis Ctr Res, Geisinger Clin, Lab Signal Transduct & Prote Profiling, MC 26-08,100 N Acad Ave, Danville, PA 17822 USA.
EM msudol1@geisinger.edu
FU PA Breast Cancer Coalition Grants plus the Geisinger Clinic [60707, 920093]; National Institutes of Health [R01-GM083897]; USylvester Braman Family Breast Cancer Institute; NATIONAL INSTITUTE OF GENERAL MEDICAL SCIENCES [R01GM083897] Funding Source: NIH RePORTER
CR Bertini E, 2009, CELL CYCLE, V8, P49, DOI 10.4161/cc.8.1.7259
Bork P, 1994, TRENDS BIOCHEM SCI, V19, P531, DOI 10.1016/0968-0004(94)90053-1
Carson M, 1991, J APPL CRYSTALLOGR, V24, P958, DOI 10.1107/S0021889891007240
Chen H, 1995, P NATL ACAD SCI USA, V92, P7819, DOI 10.1073/pnas.92.17.7819
Hao Y, 2008, J BIOL CHEM, V283, P5496, DOI 10.1074/jbc.M709037200
Harvey K, 2007, NAT REV CANCER, V7, P182, DOI 10.1038/nrc2070
Hilman D, 2011, MOL BIOL EVOL, V28, P2403, DOI 10.1093/molbev/msr065
Jansson L, 2012, PLOS ONE, V7, P0, DOI 10.1371/journal.pone.0032013
Kanai F, 2000, EMBO J, V19, P6778, DOI 10.1093/emboj/19.24.6778
Komuro A, 2003, J BIOL CHEM, V278, P33334, DOI 10.1074/jbc.M305597200
Landschulz W, 1988, SCIENCE, V240, P1759, DOI 10.1126/science.3289117
Lapi E, 2008, MOL CELL, V32, P803, DOI 10.1016/j.molcel.2008.11.019
Letunic I, 2012, NUCLEIC ACIDS RES, V40, P0, DOI 10.1093/nar/gkr931
Levy D, 2008, MOL CELL, V29, P350, DOI 10.1016/j.molcel.2007.12.022
Lupas A, 1991, SCIENCE, V252, P1162, DOI 10.1126/science.252.5009.1162
Marti-renom M, 2000, ANNU REV BIOPH BIOM, V29, P291, DOI 10.1146/annurev.biophys.29.1.291
Mou F, 2012, J EXP MED, V209, P741, DOI 10.1084/jem.20111692
Muramatsu T, 2011, CARCINOGENESIS, V32, P389, DOI 10.1093/carcin/bgq254
Oka T, 2012, ONCOGENE, V31, P128, DOI 10.1038/onc.2011.216
Oka T, 2008, J BIOL CHEM, V283, P27534, DOI 10.1074/jbc.M804380200
Oshea E, 1989, SCIENCE, V243, P538, DOI 10.1126/science.2911757
Oshea E, 1992, CELL, V68, P699, DOI 10.1016/0092-8674(92)90145-3
Oshea E, 1989, SCIENCE, V245, P646, DOI 10.1126/science.2503872
Pan D, 2010, DEV CELL, V19, P491, DOI 10.1016/j.devcel.2010.09.011
Schlegelmilch K, 2011, CELL, V144, P782, DOI 10.1016/j.cell.2011.02.031
Sudol M, 1994, ONCOGENE, V9, P2145
Sudol M, 1995, J BIOL CHEM, V270, P14733, DOI 10.1074/jbc.270.24.14733
Sudol M, 2010, TRENDS BIOCHEM SCI, V35, P627, DOI 10.1016/j.tibs.2010.05.010
Sundvall M, 2007, ONCOGENE, V26, P6905, DOI 10.1038/sj.onc.1210501
Thompson J, 1994, NUCLEIC ACIDS RES, V22, P4673, DOI 10.1093/nar/22.22.4673
Veikkolainen V, 2011, CELL CYCLE, V10, P2647, DOI 10.4161/cc.10.16.17194
Yagi R, 1999, EMBO J, V18, P2551, DOI 10.1093/emboj/18.9.2551
Zhao B, 2010, J CELL SCI, V123, P4001, DOI 10.1242/jcs.069070
Zhao B, 2008, CURR OPIN CELL BIOL, V20, P638, DOI 10.1016/j.ceb.2008.10.001
NR 34
TC 73
Z9 74
U1 1
U2 18
PU ELSEVIER
PI AMSTERDAM
PA RADARWEG 29, 1043 NX AMSTERDAM, NETHERLANDS
SN 0378-1119
EI
J9 GENE
PD NOV 10
PY 2012
VL 509
IS 2
BP 215
EP 222
DI 10.1016/j.gene.2012.08.025
PG 8
WC Genetics & Heredity
SC Genetics & Heredity
GA 079VI
UT WOS:000314199900005
PM 22939869
ER
PT J
AU Won, You-Sub
Lee, Seong-Wook
AF Won, You-sub
Lee, Seong-wook
TI Selective regression of cancer cells expressing a splicing variant of AIMP2 through targeted RNA replacement by trans-splicing ribozyme
SO JOURNAL OF BIOTECHNOLOGY
LA English
DT Article
DE Alternative splicing; AIMP2-DX2; Cancer gene therapy; Group I intron; RNA replacement; Trans-splicing ribozyme
ID mediated repair; messenger-rna; p53; identification; transcript; induction; apoptosis; gene
AB AIMP2/p38 is a scaffolding protein critical for the assembly of the macromolecular tRNA synthetase complex. Moreover, AIMP2 harbors anti-proliferative activity and promotes cell death as a proapototic factor. A splicing variant of AIMP2 lacking exon 2 (AIMP2-DX2) is specifically generated by an alternative splicing process and is highly expressed in human lung cancer cells and the tissues of c…
C1 [Won, You-Sub; Lee, Seong-Wook] Dankook Univ, Dept Mol Biol, Inst Nanosensor & Biotechnol, Yongin 448701, South Korea.
RP Lee, SW (通讯作者)，Dankook Univ, Dept Mol Biol, Inst Nanosensor & Biotechnol, Yongin 448701, South Korea.
EM SWL0208@dankook.ac.kr
FU Dankook University
CR Ban G, 2011, INT J CANCER, V129, P1018, DOI 10.1002/ijc.25988
Bourdon J, 2005, GENE DEV, V19, P2122, DOI 10.1101/gad.1339905
Choi J, 2011, PLOS GENET, V7, P0, DOI 10.1371/journal.pgen.1001351
Choi J, 2009, J CELL SCI, V122, P2710, DOI 10.1242/jcs.049767
Han J, 2008, P NATL ACAD SCI USA, V105, P11206, DOI 10.1073/pnas.0800297105
Jones J, 1996, NAT MED, V2, P643, DOI 10.1038/nm0696-643
Jung H, 2006, BIOCHEM BIOPH RES CO, V349, P556, DOI 10.1016/j.bbrc.2006.08.073
Kim A, 2007, OLIGONUCLEOTIDES, V17, P95, DOI 10.1089/oli.2007.0044
Kim M, 2003, NAT GENET, V34, P330, DOI 10.1038/ng1182
Kwon B, 2005, MOL THER, V12, P824, DOI 10.1016/j.ymthe.2005.06.096
Lan N, 1998, SCIENCE, V280, P1593, DOI 10.1126/science.280.5369.1593
Lee S, 2004, J CELL SCI, V117, P3725, DOI 10.1242/jcs.01342
Li H, 2006, CANCER RES, V66, P4079, DOI 10.1158/0008-5472.CAN-05-4264
Mesnil M, 1996, P NATL ACAD SCI USA, V93, P1831, DOI 10.1073/pnas.93.5.1831
Nanjundan M, 2007, ONCOGENE, V26, P2574, DOI 10.1038/sj.onc.1210067
Park B, 2000, CANCER RES, V60, P3370
Park S, 2005, TRENDS BIOCHEM SCI, V30, P569, DOI 10.1016/j.tibs.2005.08.004
Phylactou L, 1998, NAT GENET, V18, P378, DOI 10.1038/ng0498-378
Ryu K, 2003, MOL THER, V7, P386, DOI 10.1016/S1525-0016(02)00063-1
Shin K, 2004, MOL THER, V10, P365, DOI 10.1016/j.ymthe.2004.05.007
Sullenger B, 1994, NATURE, V371, P619, DOI 10.1038/371619a0
Tacconelli A, 2004, CANCER CELL, V6, P347, DOI 10.1016/j.ccr.2004.09.011
Won Y, 2007, J BIOTECHNOL, V129, P614, DOI 10.1016/j.jbiotec.2007.02.004
NR 23
TC 17
Z9 17
U1 0
U2 6
PU ELSEVIER SCIENCE BV
PI AMSTERDAM
PA PO BOX 211, 1000 AE AMSTERDAM, NETHERLANDS
SN 0168-1656
EI
J9 J BIOTECHNOL
PD MAR 31
PY 2012
VL 158
IS 1-2
BP 44
EP 49
DI 10.1016/j.jbiotec.2012.01.006
PG 6
WC Biotechnology & Applied Microbiology
SC Biotechnology & Applied Microbiology
GA 897GM
UT WOS:000300635600007
PM 22285955
ER
PT J
AU Leu, Steve
Lin, Yen-Ming
Wu, Chu-Han
Ouyang, Pin
AF Leu, Steve
Lin, Yen-ming
Wu, Chu-han
Ouyang, Pin
TI Loss of Pnn expression results in mouse early embryonic lethality and cellular apoptosis through SRSF1-mediated alternative expression of Bcl-xS and ICAD
SO JOURNAL OF CELL SCIENCE
LA English
DT Article
DE Pnn; Pinin; Apoptosis; SRSF1(ASF/SF2); Bcl-xS; ICAD
ID pre-messenger-rna; splicing in-vivo; corneal epithelial-cell; nuclear speckle; over-expression; gene-expression; protein; pinin; family; mice
AB Pinin (Pnn), a serine/arginine-rich (SR)-related protein, has been shown to play multiple roles within eukaryotic cells including cell-cell adhesion, cell migration, regulation of gene transcription, mRNA export and alternative splicing. In this study, an attempt to generate mice homozygously deficient in Pnn failed because of early embryonic lethality. To evaluate the effects of loss of Pnn e…
C1 [Leu, Steve; Lin, Yen-Ming; Wu, Chu-Han; Ouyang, Pin] Chang Gung Univ, Mol Med Res Ctr, Guei Santaoyuan 333, Taiwan.
[Leu, Steve; Lin, Yen-Ming; Wu, Chu-Han; Ouyang, Pin] Chang Gung Univ, Dept Anat, Guei Santaoyuan 333, Taiwan.
[Ouyang, Pin] Chang Gung Univ, Transgen Mouse Core Lab, Guei Santaoyuan 333, Taiwan.
RP Ouyang, P (通讯作者)，Chang Gung Univ, Mol Med Res Ctr, 259 Wen Hwa 1st Rd, Guei Santaoyuan 333, Taiwan.
EM ouyang@mail.cgu.edu.tw
FU Chang Gung Memorial Hospital [CMRPD170073]; Tope Center from the Ministry of Education [EMRPD 190481]; National Science Council of the Republic of China [NSC-98-2320-B-182-019-MY3]
CR Alpatov R, 2004, MOL CELL BIOL, V24, P10223, DOI 10.1128/MCB.24.23.10223-10235.2004
Brandner J, 1997, DIFFERENTIATION, V62, P119, DOI 10.1046/j.1432-0436.1997.6230119.x
Chen Y, 2007, NUCLEIC ACIDS RES, V35, P3928, DOI 10.1093/nar/gkm347
Chiu Y, 2006, BIOCHEM BIOPH RES CO, V341, P663, DOI 10.1016/j.bbrc.2005.12.218
Clarke M, 1995, P NATL ACAD SCI USA, V92, P11024, DOI 10.1073/pnas.92.24.11024
Collins F, 2004, NATURE, V431, P931, DOI 10.1038/nature03001
Costa E, 2006, CHROMOSOME RES, V14, P515, DOI 10.1007/s10577-006-1046-5
Ding J, 2004, EMBO J, V23, P885, DOI 10.1038/sj.emboj.7600054
Ealovega M, 1996, CANCER RES, V56, P1965
Gundry R, 2010, PROTEOMICS, V10, P2728, DOI 10.1002/pmic.201000039
Hara S, 2001, J UROLOGY, V166, P2491, DOI 10.1016/S0022-5347(05)65622-4
Joo J, 2007, DEV DYNAM, V236, P2147, DOI 10.1002/dvdy.21243
Joo J, 2010, DEV BIOL, V345, P191, DOI 10.1016/j.ydbio.2010.07.009
Joo J, 2010, INVEST OPHTH VIS SCI, V51, P1927, DOI 10.1167/iovs.09-4591
Joo J, 2005, MOL VIS, V11, P133
Kiss T, 2004, J CELL SCI, V117, P5949, DOI 10.1242/jcs.01487
Lamond A, 2003, NAT REV MOL CELL BIO, V4, P605, DOI 10.1038/nrm1172
Leu S, 2006, GENE EXPR PATTERNS, V6, P620, DOI 10.1016/j.modgep.2005.11.009
Li C, 2003, MOL CELL BIOL, V23, P7363, DOI 10.1128/MCB.23.20.7363-7376.2003
Li X, 2005, GENE DEV, V19, P2705, DOI 10.1101/gad.1359305
Lin C, 2004, BIOCHEM BIOPH RES CO, V321, P638, DOI 10.1016/j.bbrc.2004.07.013
Long J, 2009, BIOCHEM J, V417, P15, DOI 10.1042/BJ20081501
Massiello A, 2004, J BIOL CHEM, V279, P15799, DOI 10.1074/jbc.M313950200
Mende Y, 2010, HUM MOL GENET, V19, P2154, DOI 10.1093/hmg/ddq094
Moroy T, 2007, RNA, V13, P1155, DOI 10.1261/rna.554607
Oconnor L, 1998, EMBO J, V17, P384, DOI 10.1093/emboj/17.2.384
Ouyang P, 1992, J CELL BIOL, V118, P1477, DOI 10.1083/jcb.118.6.1477
Paronetto M, 2007, J CELL BIOL, V176, P929, DOI 10.1083/jcb.200701005
Pin O, 1999, BIOCHEM BIOPH RES CO, V263, P192, DOI 10.1006/bbrc.1999.1353
Pin O, 1996, J CELL BIOL, V135, P1027, DOI 10.1083/jcb.135.4.1027
Schwerk C, 2005, MOL CELL, V19, P1, DOI 10.1016/j.molcel.2005.05.026
Schwerk C, 2003, MOL CELL BIOL, V23, P2981, DOI 10.1128/MCB.23.8.2981-2990.2003
Sharma A, 2010, MOL BIOL CELL, V21, P650, DOI 10.1091/mbc.E09-02-0126
Shi Y, 2000, ONCOGENE, V19, P289, DOI 10.1038/sj.onc.1203328
Shi Y, 2000, INVEST OPHTH VIS SCI, V41, P1337
Solis A, 2008, FRONT BIOSCI-LANDMRK, V13, P1926, DOI 10.2741/2812
Wang P, 2002, BIOCHEM BIOPH RES CO, V294, P448, DOI 10.1016/S0006-291X(02)00495-3
Waterston R, 2002, NATURE, V420, P520, DOI 10.1038/nature01262
Xiao R, 2007, MOL CELL BIOL, V27, P5393, DOI 10.1128/MCB.00288-07
Xu X, 2005, CELL, V120, P59, DOI 10.1016/j.cell.2004.11.036
Zhong X, 2009, MOL CELL, V35, P1, DOI 10.1016/j.molcel.2009.06.016
Zimowska G, 2003, INVEST OPHTH VIS SCI, V44, P4715, DOI 10.1167/iovs.03-0240
NR 42
TC 30
Z9 32
U1 0
U2 4
PU COMPANY BIOLOGISTS LTD
PI CAMBRIDGE
PA BIDDER BUILDING, STATION RD, HISTON, CAMBRIDGE CB24 9LF, ENGLAND
SN 0021-9533
EI
J9 J CELL SCI
PD JUL 1
PY 2012
VL 125
IS 13
BP 3164
EP 3172
DI 10.1242/jcs.100859
PG 9
WC Cell Biology
SC Cell Biology
GA 000VF
UT WOS:000308417300015
PM 22454513
ER
PT J
AU Appukuttan, Binoy
Mcfarland, TJ
Stempel, Andrew
Kassem, JB
Hartzell, Matthew
Zhang, Yi
Bond, Derek
West, Kelsey
Wilson, Reid
Stout, Andrew
Pan, Yuzhen
Ilias, Hoda
Robertson, Kathryn
Klein, ML
Wilson, David
Smith, JR
Stout, JT
AF Appukuttan, Binoy
Mcfarland, Trevor
Stempel, Andrew
Kassem, Jean
Hartzell, Matthew
Zhang, Yi
Bond, Derek
West, Kelsey
Wilson, Reid
Stout, Andrew
Pan, Yuzhen
Ilias, Hoda
Robertson, Kathryn
Klein, Michael
Wilson, David
Smith, Justine
Stout, J
TI The Related Transcriptional Enhancer Factor-1 Isoform, TEAD4(216), Can Repress Vascular Endothelial Growth Factor Expression in Mammalian Cells
SO PLOS ONE
LA English
DT Article
ID hypoxia-inducible factor-1-alpha; permeability factor; gene-expression; splice variant; transgenic mice; survival factor; nervous-system; hippo pathway; factor act; vegf
AB Increased cellular production of vascular endothelial growth factor (VEGF) is responsible for the development and progression of multiple cancers and other neovascular conditions, and therapies targeting post-translational VEGF products are used in the treatment of these diseases. Development of methods to control and modify the transcription of the VEGF gene is an alternative approach that ma…
C1 [Appukuttan, Binoy; McFarland, Trevor J.; Stempel, Andrew; Kassem, Jean B.; Hartzell, Matthew; Zhang, Yi; Bond, Derek; West, Kelsey; Wilson, Reid; Stout, Andrew; Pan, Yuzhen; Ilias, Hoda; Robertson, Kathryn; Klein, Michael L.; Wilson, David; Smith, Justine R.; Stout, J. Timothy] Oregon Hlth & Sci Univ, Casey Eye Inst, Portland, OR 97201 USA.
RP Appukuttan, B (通讯作者)，Oregon Hlth & Sci Univ, Casey Eye Inst, Portland, OR 97201 USA.
EM appukutt@ohsu.edu
FU National Institutes of Health [R01 EY019042]; Clayton Foundation for Research; Research to Prevent Blindness; Collins Medical Trust; American Health Assistance Foundation; NATIONAL EYE INSTITUTE [R01EY019042] Funding Source: NIH RePORTER
CR Alon T, 1995, NAT MED, V1, P1024, DOI 10.1038/nm1095-1024
Andreadis A, 1987, ANNU REV CELL BIOL, V3, P207, DOI 10.1146/annurev.cellbio.3.1.207
Appukuttan B, 2007, INVEST OPHTH VIS SCI, V48, P3775, DOI 10.1167/iovs.06-1172
Azzouz M, 2004, NATURE, V429, P413, DOI 10.1038/nature02544
Banerjee S, 2008, BIOCHEMISTRY-US, V47, P3345, DOI 10.1021/bi8000352
Benhaddou A, 2011, CELL DEATH DIFFER, V0, P0
Boyd S, 2002, ARCH OPHTHALMOL-CHIC, V120, P1644
Chen L, 2010, GENE DEV, V24, P290, DOI 10.1101/gad.1865310
Connolly D, 1989, J CLIN INVEST, V84, P1470, DOI 10.1172/JCI114322
Connolly D, 1989, J BIOL CHEM, V264, P20017
Dong J, 2007, CELL, V130, P1120, DOI 10.1016/j.cell.2007.07.019
Duker J, 1989, OPHTHALMOLOGY, V96, P87
Farrance I, 1996, J BIOL CHEM, V271, P8266, DOI 10.1074/jbc.271.14.8266
Forsythe J, 1996, MOL CELL BIOL, V16, P4604
Guerrin M, 1997, ONCOGENE, V14, P463, DOI 10.1038/sj.onc.1200846
Gunther J, 2009, SURV OPHTHALMOL, V54, P372, DOI 10.1016/j.survophthal.2009.02.004
Gupta M, 2001, J BIOL CHEM, V276, P10413, DOI 10.1074/jbc.M008625200
Gupta M, 1997, MOL CELL BIOL, V17, P3924, DOI 10.1128/MCB.17.7.3924
Huh J, 2005, ONCOGENE, V24, P790, DOI 10.1038/sj.onc.1208221
Husain D, 2002, OPHTHALMOL CLIN NORTH AM, V15, P87, DOI 10.1016/S0896-1549(01)00009-8
Ishida A, 2001, J CELL PHYSIOL, V188, P359, DOI 10.1002/jcp.1121
Jiang S, 2000, DNA CELL BIOL, V19, P507, DOI 10.1089/10445490050128430
Jin Y, 2011, J BIOL CHEM, V286, P22699, DOI 10.1074/jbc.M111.237024
Kallio P, 1997, P NATL ACAD SCI USA, V94, P5667, DOI 10.1073/pnas.94.11.5667
Kaneko K, 1998, DEV GENET, V22, P43, DOI 10.1002/(SICI)1520-6408(1998)22:1&lt;43::AID-DVG5&gt;3.0.CO;2-7
Keck P, 1989, SCIENCE, V246, P1309, DOI 10.1126/science.2479987
Kim I, 1999, INVEST OPHTH VIS SCI, V40, P2115
Lei Q, 2008, MOL CELL BIOL, V28, P2426, DOI 10.1128/MCB.01874-07
Leung D, 1989, SCIENCE, V246, P1306, DOI 10.1126/science.2479986
Levy A, 1995, J BIOL CHEM, V270, P13333, DOI 10.1074/jbc.270.22.13333
Liu Y, 1995, CIRC RES, V77, P638, DOI 10.1161/01.RES.77.3.638
Lu M, 2006, OPHTHALMOL CLIN NORTH AM, V19, P323
Mahoney W, 2005, BIOCHEM J, V388, P217, DOI 10.1042/BJ20041434
Miller J, 1994, AM J PATHOL, V145, P574
Modrek B, 2002, NAT GENET, V30, P13, DOI 10.1038/ng0102-13
Nishijima K, 2007, AM J PATHOL, V171, P53, DOI 10.2353/ajpath.2007.061237
Ozaki H, 1999, INVEST OPHTH VIS SCI, V40, P182
Pourgholami MH, 2008, CARDIOVASCULAR & HEMATOLOGICAL AGENTS IN MEDICINAL CHEMISTRY, V6, P343, DOI 10.2174/187152508785909528
Robinson C, 2001, J CELL SCI, V114, P853
Ryan S, 2006, RETINA, V0, P0
Saint-geniez M, 2008, PLOS ONE, V3, P0, DOI 10.1371/journal.pone.0003554
Schoeffner D, 2005, LAB INVEST, V85, P608, DOI 10.1038/labinvest.3700258
Sheridan C, 2009, GRAEF ARCH CLIN EXP, V247, P1361, DOI 10.1007/s00417-009-1133-3
Shie J, 2004, J BIOL CHEM, V279, P25010, DOI 10.1074/jbc.M403103200
Shima D, 1996, INVEST OPHTH VIS SCI, V37, P1334
Smith J, 2007, AM J CLIN PATHOL, V127, P633, DOI 10.1309/NUQHJ79BHWYD9TAF
Sondell M, 1999, J NEUROSCI, V19, P5731, DOI 10.1523/JNEUROSCI.19-14-05731.1999
Stewart A, 1996, GENOMICS, V37, P68, DOI 10.1006/geno.1996.0522
Streuli M, 1989, EMBO J, V8, P787, DOI 10.1002/j.1460-2075.1989.tb03439.x
Teng A, 2010, FASEB J, V24, P4825, DOI 10.1096/fj.10-167049
Vassilev A, 2001, GENE DEV, V15, P1229, DOI 10.1101/gad.888601
Wittko I, 2009, J NEUROSCI, V29, P8704, DOI 10.1523/JNEUROSCI.5527-08.2009
Yamagishi S, 1999, LAB INVEST, V79, P501
Yasunami M, 1996, BIOCHEM BIOPH RES CO, V228, P365, DOI 10.1006/bbrc.1996.1667
Yockey C, 1996, J BIOL CHEM, V271, P3727, DOI 10.1074/jbc.271.7.3727
Zhao B, 2008, GENE DEV, V22, P1962, DOI 10.1101/gad.1664408
Zhao B, 2008, CURR OPIN CELL BIOL, V20, P638, DOI 10.1016/j.ceb.2008.10.001
Zuzarte P, 2000, BBA-GENE STRUCT EXPR, V1517, P82, DOI 10.1016/S0167-4781(00)00261-X
NR 58
TC 2
Z9 2
U1 0
U2 6
PU PUBLIC LIBRARY SCIENCE
PI SAN FRANCISCO
PA 1160 BATTERY STREET, STE 100, SAN FRANCISCO, CA 94111 USA
SN 1932-6203
EI
J9 PLOS ONE
PD JUN 22
PY 2012
VL 7
IS 6
BP
EP
DI 10.1371/journal.pone.0031260
PG 12
WC Multidisciplinary Sciences
SC Science & Technology - Other Topics
GA 964XV
UT WOS:000305730900001
PM 22761647
ER
PT J
AU Kamper, Nadine
Kessler, Jorg
Temme, Sebastian
Wegscheid, Claudia
Winkler, Johannes
Koch, Norbert
AF Kamper, Nadine
Kessler, Jorg
Temme, Sebastian
Wegscheid, Claudia
Winkler, Johannes
Koch, Norbert
TI A Novel BAT3 Sequence Generated by Alternative RNA Splicing of Exon 11B Displays Cell Type-Specific Expression and Impacts on Subcellular Localization
SO PLOS ONE
LA English
DT Article
ID scythe regulates apoptosis; b-associated transcript-3; protein; receptor; signal; identification; mhc
AB Background: The human lymphocyte antigen (HLA) encoded BAT3/BAG6 recently attracted interest as a regulator of protein targeting and degradation, a function that could be exerted in the cytosol and in the nucleus. The BAT3 gene was described to consist of 25 exons. Diversity of transcripts can be generated by alternative RNA splicing, which may control subcellular distribution of BAT3. Methodo…
C1 [Kamper, Nadine; Kessler, Jorg; Temme, Sebastian; Wegscheid, Claudia; Winkler, Johannes; Koch, Norbert] Univ Bonn, Inst Genet, Div Immunobiol, Bonn, Germany.
RP Kamper, N (通讯作者)，Univ Bonn, Inst Genet, Div Immunobiol, Bonn, Germany.
EM nadine.kaemper@uni-bonn.de
FU Deutsche Forschungsgemeinschaft (DFG)
CR Banerji J, 1990, P NATL ACAD SCI USA, V87, P2374, DOI 10.1073/pnas.87.6.2374
Birbach A, 2002, J BIOL CHEM, V277, P10842, DOI 10.1074/jbc.M112475200
Chu C, 2007, J NEUROPATH EXP NEUR, V66, P873, DOI 10.1097/nen.0b013e318156a3d7
Deakin J, 2006, BMC GENOMICS, V7, P0, DOI 10.1186/1471-2164-7-281
Degliesposti M, 1992, IMMUNOGENETICS, V36, P345
Desmots F, 2005, MOL CELL BIOL, V25, P10329, DOI 10.1128/MCB.25.23.10329-10337.2005
Desmots F, 2008, J BIOL CHEM, V283, P3264, DOI 10.1074/jbc.M706419200
Doong H, 2002, CANCER LETT, V188, P25, DOI 10.1016/S0304-3835(02)00456-1
Ensminger A, 2010, INFECT IMMUN, V78, P3905, DOI 10.1128/IAI.00344-10
Fu Z, 2006, MOL CELL BIOL, V26, P8639, DOI 10.1128/MCB.00816-06
Gastpar R, 2005, CANCER RES, V65, P5238, DOI 10.1158/0008-5472.CAN-04-3804
Gaynor E, 1994, J CELL BIOL, V127, P653, DOI 10.1083/jcb.127.3.653
Hertel K, 2008, J BIOL CHEM, V283, P1211, DOI 10.1074/jbc.R700035200
Hessa T, 2011, NATURE, V475, P394, DOI 10.1038/nature10181
Horton R, 2004, NAT REV GENET, V5, P889, DOI 10.1038/nrg1489
House A, 2008, J BIOL CHEM, V283, P1217, DOI 10.1074/jbc.R700031200
Huang Y, 2002, NUCLEIC ACIDS RES, V30, P186, DOI 10.1093/nar/30.1.186
Hui L, 2004, ONCOGENE, V23, P3013, DOI 10.1038/sj.onc.1207362
Hung S, 2005, P NATL ACAD SCI USA, V102, P4134, DOI 10.1073/pnas.0409500102
Johnson J, 1981, EUR J IMMUNOL, V11, P825, DOI 10.1002/eji.1830111015
Kamper N, 2012, FASEB J, V26, P104, DOI 10.1096/fj.11-189670
Kikukawa Y, 2005, FEBS J, V272, P6373, DOI 10.1111/j.1742-4658.2005.05032.x
Kohl K, 2007, EUR J CELL BIOL, V86, P719, DOI 10.1016/j.ejcb.2007.06.007
Kumar R, 2004, BIOCHEM BIOPH RES CO, V323, P1293, DOI 10.1016/j.bbrc.2004.09.006
Lehner B, 2004, GENOMICS, V83, P153, DOI 10.1016/S0888-7543(03)00235-0
Leznicki P, 2010, J CELL SCI, V123, P2170, DOI 10.1242/jcs.066738
Lynch K, 2007, ADV EXP MED BIOL, V623, P161, DOI 10.1007/978-0-387-77374-2_10
Manchen S, 2001, BIOCHEM BIOPH RES CO, V287, P1075, DOI 10.1006/bbrc.2001.5701
Mariappan M, 2010, NATURE, V466, P1120, DOI 10.1038/nature09296
Milner C, 2000, HLA HLTH DIS, V0, P35
Minami R, 2007, BIOCHEM J, V405, P495, DOI 10.1042/BJ20061886
Sasaki T, 2007, GENE DEV, V21, P848, DOI 10.1101/gad.1534107
Stamm S, 2008, J BIOL CHEM, V283, P1223, DOI 10.1074/jbc.R700034200
Strambio-de-castillia C, 2010, NAT REV MOL CELL BIO, V11, P490, DOI 10.1038/nrm2928
Thress K, 1999, EMBO J, V18, P5486, DOI 10.1093/emboj/18.20.5486
Thress K, 1998, EMBO J, V17, P6135, DOI 10.1093/emboj/17.21.6135
Thress K, 2001, EMBO J, V20, P1033, DOI 10.1093/emboj/20.5.1033
Tsukahara T, 2009, CANCER SCI, V100, P47, DOI 10.1111/j.1349-7006.2008.00991.x
Vandiedonck C, 2004, P NATL ACAD SCI USA, V101, P15464, DOI 10.1073/pnas.0406756101
Von SE, 2007, IMMUNITY, V27, P965, DOI 10.1016/j.immuni.2007.10.010
Wang Q, 2011, MOL CELL, V42, P758, DOI 10.1016/j.molcel.2011.05.010
Wang S, 2005, ANN NY ACAD SCI, V1059, P11, DOI 10.1196/annals.1339.002
Watanabe M, 1983, TRANSPLANTATION, V36, P712, DOI 10.1097/00007890-198336060-00025
Webster J, 2001, P NATL ACAD SCI USA, V98, P6865, DOI 10.1073/pnas.121455098
Williams P, 2008, J VIROL, V82, P10946, DOI 10.1128/JVI.01403-08
Winkler J, 2003, THESIS BONN U GERMAN, V0, P0
Winnefeld M, 2006, EXP CELL RES, V312, P2500, DOI 10.1016/j.yexcr.2006.04.020
Wu Y, 2004, J BIOL CHEM, V279, P19264, DOI 10.1074/jbc.M307049200
Xu Q, 2003, NUCLEIC ACIDS RES, V31, P5635, DOI 10.1093/nar/gkg786
NR 49
TC 12
Z9 12
U1 0
U2 3
PU PUBLIC LIBRARY SCIENCE
PI SAN FRANCISCO
PA 1160 BATTERY STREET, STE 100, SAN FRANCISCO, CA 94111 USA
SN 1932-6203
EI
J9 PLOS ONE
PD APR 25
PY 2012
VL 7
IS 4
BP
EP
DI 10.1371/journal.pone.0035972
PG 11
WC Multidisciplinary Sciences
SC Science & Technology - Other Topics
GA 959VP
UT WOS:000305345200099
PM 22558287
ER
PT J
AU Gill, RBS
Day, Amy
Barstow, Amy
Zaman, Gul
Chenu, Chantal
Dhoot, GK
AF Gill, Rai
Day, Amy
Barstow, Amy
Zaman, Gul
Chenu, Chantal
Dhoot, Gurtej
TI Mammalian Sulf1 RNA alternative splicing and its significance to tumour growth regulation
SO TUMOR BIOLOGY
LA English
DT Article
DE Sulf1 splice variants; Sulf2 variants; Tumour growth; Hepatocellular carcinoma; Cell signalling
ID heparan-sulfate; hepatocellular-carcinoma; pancreatic-cancer; binding; qsulf1; 6-o-endosulfatase; survival; cell
AB SULF1/SULF2 enzymes regulate the activities of several growth factors by selective hydrolysis of 6-O-sulphates of heparan sulphate proteoglycan co-receptors, the sulfation of which is essential for signal transduction of some ligand/receptor interactions but not others. This study demonstrates the existence of SULF1 variants with a wide spectrum of splicing patterns in mammalian tumours. The l…
C1 [Gill, Rai B. S.; Day, Amy; Barstow, Amy; Zaman, Gul; Chenu, Chantal; Dhoot, Gurtej K.] Univ London, Royal Vet Coll, Dept Basic Sci, London NW1 0TU, England.
RP Dhoot, GK (通讯作者)，Univ London, Royal Vet Coll, Dept Basic Sci, Royal Coll St, London NW1 0TU, England.
EM tdhoot@rvc.ac.uk
FU ARC; Wellcome Trust; MRC [G0700089]; Wellcome Trust through Human Developmental Biology Resource, ICH, UCL [GR082557]; Medical Research Council [G0700089, G9900837] Funding Source: researchfish; Versus Arthritis [18920] Funding Source: researchfish; MRC [G9900837] Funding Source: UKRI
CR Ai X, 2006, J BIOL CHEM, V281, P4969, DOI 10.1074/jbc.M511902200
Ai X, 2003, J CELL BIOL, V162, P341, DOI 10.1083/jcb.200212083
Bret C, 2011, J TRANSL MED, V9, P0, DOI 10.1186/1479-5876-9-72
Da PV, 1998, J BIOL CHEM, V273, P22936
Dhoot G, 2012, RECENT PAT REGEN MED, V2, P137, DOI 10.2174/2210297311202020137
Dhoot G, 2001, SCIENCE, V293, P1663, DOI 10.1126/science.293.5535.1663
Gill R, 2011, BIOCHEM BIOPH RES CO, V414, P468, DOI 10.1016/j.bbrc.2011.09.088
Gill R, 2010, J CELL SCI, V123, P1873, DOI 10.1242/jcs.061242
Knaust A, 1998, BIOCHEMISTRY-US, V37, P13941, DOI 10.1021/bi9810205
Lai J, 2008, HEPATOLOGY, V47, P1211, DOI 10.1002/hep.22202
Lai J, 2008, FUTURE ONCOL, V4, P803, DOI 10.2217/14796694.4.6.803
Lai J, 2004, ONCOGENE, V23, P1439, DOI 10.1038/sj.onc.1207258
Lai J, 2004, GASTROENTEROLOGY, V126, P231, DOI 10.1053/j.gastro.2003.09.043
Lai J, 2003, J BIOL CHEM, V278, P23107, DOI 10.1074/jbc.M302203200
Langsdorf A, 2011, GLYCOBIOLOGY, V21, P152, DOI 10.1093/glycob/cwq133
Li J, 2005, MOL CANCER, V4, P0, DOI 10.1186/1476-4598-4-14
Morimoto-tomita M, 2002, J BIOL CHEM, V277, P49175, DOI 10.1074/jbc.M205131200
Nawroth R, 2007, PLOS ONE, V2, P0, DOI 10.1371/journal.pone.0000392
Rosen S, 2010, EXPERT OPIN THER TAR, V14, P935, DOI 10.1517/14728222.2010.504718
Sahota A, 2009, EXP CELL RES, V315, P2752, DOI 10.1016/j.yexcr.2009.06.029
Tang R, 2009, J BIOL CHEM, V284, P21505, DOI 10.1074/jbc.M109.028472
Tennenbaum T, 1995, P NATL ACAD SCI USA, V92, P7041, DOI 10.1073/pnas.92.15.7041
Viviano B, 2004, J BIOL CHEM, V279, P5604, DOI 10.1074/jbc.M310691200
Wang S, 2004, P NATL ACAD SCI USA, V101, P4833, DOI 10.1073/pnas.0401028101
Witek A, 2007, GYNECOL ONCOL, V106, P407, DOI 10.1016/j.ygyno.2007.04.035
Yang J, 2011, GENE CHROMOSOME CANC, V50, P122, DOI 10.1002/gcc.20838
Zhang X, 2011, PLOS ONE, V6, P0, DOI 10.1371/journal.pone.0027970
NR 27
TC 16
Z9 16
U1 0
U2 9
PU SPRINGER
PI DORDRECHT
PA VAN GODEWIJCKSTRAAT 30, 3311 GZ DORDRECHT, NETHERLANDS
SN 1010-4283
EI
J9 TUMOR BIOL
PD OCT 15
PY 2012
VL 33
IS 5
BP 1669
EP 1680
DI 10.1007/s13277-012-0423-2
PG 12
WC Oncology
SC Oncology
GA 014DF
UT WOS:000309354600048
PM 22700218
ER
PT J
AU Hu, Jianhua
He, Xuming
AF Hu, Jianhua
He, Xuming
TI Searching for Alternative Splicing With a Joint Model on Probe Measurability and Expression Intensities
SO JOURNAL OF THE AMERICAN STATISTICAL ASSOCIATION
LA English
DT Article
DE Alternative splicing; ANOVA; Median regression model; Noninformative probes; Probabilistic model
ID quantile regression; human transcriptome; global analysis; variant; cancer; identification; aberrant; genome; array; gene
AB The exon tiling array offers a high throughput technology to search for aberrant splicing in biomedical research, but few methods of analysis for splicing detection have been tested both statistically and empirically. Noisy measurements on nonresponsive probe selection regions and outlying intensities at some of the samples tend to distort model-based assessments. We propose a robust analysis …
C1 [Hu, Jianhua] Univ Texas MD Anderson Canc Ctr, Dept Biostat, Houston, TX 77030 USA.
[He, Xuming] Univ Michigan, Dept Stat, Ann Arbor, MI 48109 USA.
RP Hu, JH (通讯作者)，Univ Texas MD Anderson Canc Ctr, Dept Biostat, Houston, TX 77030 USA.
EM jhu@mdanderson.org; xmhe@umich.edu
FU National Science Foundation [DMS-0706818, DMS-0604229, DMS-1007396]; National Institute of Health [R01GM080503-01A1, R21CA129671]; NCI [CA97007]; National Natural Science of China [10828102]
CR Benjamini Y, 1995, J R STAT SOC B, V57, P289, DOI 10.1111/j.2517-6161.1995.tb02031.x
Brinkman B, 2004, CLIN BIOCHEM, V37, P584, DOI 10.1016/j.clinbiochem.2004.05.015
Castellani P, 1986, J CELL BIOL, V103, P1671, DOI 10.1083/jcb.103.5.1671
Cheung H, 2008, BMC GENOMICS, V9, P0, DOI 10.1186/1471-2164-9-216
Cline M, 2005, BIOINFORMATICS, V21, P0, DOI 10.1093/bioinformatics/bti1010
David H, 2003, ORDER STAT, V3rd ed., P0
French P, 2007, CANCER RES, V67, P5635, DOI 10.1158/0008-5472.CAN-06-2869
Gaidatzis D, 2009, NUCLEIC ACIDS RES, V37, P0, DOI 10.1093/nar/gkp508
Ghosh A, 2004, MOL CELL BIOL, V24, P7987, DOI 10.1128/MCB.24.18.7987-7997.2004
Grabowski P, 2001, PROG NEUROBIOL, V65, P289, DOI 10.1016/S0301-0082(01)00007-7
Hubbell E, 2005, PLIER M ESTIMATOR EX, V0, P0
Ip J, 2007, RNA, V13, P563, DOI 10.1261/rna.457207
Koenker R, 2005, QUANTILE REGRESSION, V0, P0
Krawczak M, 1992, HUM GENET, V90, P41
Lee S, 2001, EXP CELL RES, V264, P74, DOI 10.1006/excr.2000.5131
Maniatis T, 2002, NATURE, V418, P236, DOI 10.1038/418236a
Matlin A, 2005, NAT REV MOL CELL BIO, V6, P386, DOI 10.1038/nrm1645
Pan Q, 2008, NAT GENET, V40, P1413, DOI 10.1038/ng.259
Pepe M, 2003, STAT EVALUATION MED, V0, P0
Purdom E, 2008, BIOINFORMATICS, V24, P1707, DOI 10.1093/bioinformatics/btn284
Scheffer H, 2000, J MED GENET, V37, P0, DOI 10.1136/jmg.37.7.e6
Schwerk C, 2005, MOL CELL, V19, P1, DOI 10.1016/j.molcel.2005.05.026
Steenbergh P, 1984, J CLIN ENDOCR METAB, V59, P358, DOI 10.1210/jcem-59-2-358
Venables J, 2004, CANCER RES, V64, P7647, DOI 10.1158/0008-5472.CAN-04-1910
Venables J, 2008, CANCER RES, V68, P9525, DOI 10.1158/0008-5472.CAN-08-1769
Wang E, 2008, NATURE, V456, P470, DOI 10.1038/nature07509
Wang G, 2007, NAT REV GENET, V8, P749, DOI 10.1038/nrg2164
Wang H, 2009, STAT SINICA, V19, P1247
Xing Y, 2008, RNA, V14, P1470, DOI 10.1261/rna.1070208
Xu Q, 2002, NUCLEIC ACIDS RES, V30, P3754, DOI 10.1093/nar/gkf492
Yang Y, 2003, STAT SINICA, V13, P783
Yu K, 2001, STAT PROBABIL LETT, V54, P437, DOI 10.1016/S0167-7152(01)00124-9
Zweig M, 1993, CLIN CHEM, V39, P561
NR 33
TC 1
Z9 1
U1 0
U2 4
PU AMER STATISTICAL ASSOC
PI ALEXANDRIA
PA 732 N WASHINGTON ST, ALEXANDRIA, VA 22314-1943 USA
SN 0162-1459
EI
J9 J AM STAT ASSOC
PD SEP 15
PY 2012
VL 107
IS 499
BP 935
EP 945
DI 10.1080/01621459.2012.682801
PG 11
WC Statistics & Probability
SC Mathematics
GA 020FC
UT WOS:000309793400010
ER
PT J
AU Eblen, ST
AF Eblen, Scott
TI Regulation of chemoresistance via alternative messenger RNA splicing
SO BIOCHEMICAL PHARMACOLOGY
LA English
DT Review
DE Alternative splicing; Drug resistance; Spliceosome; Cyclin D1; c-FLIP
ID flice-inhibitory protein; cyclin d1 gene; nf-kappa-b; androgen receptor phosphorylation; multicenter randomized-trial; metastatic colorectal-cancer; squamous-cell carcinoma; human breast-cancer; prostate-cancer; estrogen-receptor
AB The acquisition of resistance to chemotherapy is a significant problem in the treatment of cancer, greatly increasing patient morbidity and mortality. Tumors are often sensitive to chemotherapy upon initial treatment, but repeated treatments can select for those cells that were able to survive initial therapy and have acquired cellular mechanisms to enhance their resistance to subsequent chemo…
C1 [Eblen, Scott T.] Med Univ S Carolina, Dept Cell & Mol Pharmacol, Charleston, SC 29425 USA.
[Eblen, Scott T.] Med Univ S Carolina, Hollings Canc Ctr, Charleston, SC 29425 USA.
RP Eblen, ST (通讯作者)，Med Univ S Carolina, Dept Cell & Mol Pharmacol, 173 Ashley Ave,MSC 505,MUSC, Charleston, SC 29425 USA.
EM eblen@musc.edu
FU National Institutes of Health [1R01CA131200]; NATIONAL CANCER INSTITUTE [R01CA131200] Funding Source: NIH RePORTER
CR Abramson V, 2010, ANTICANCER RES, V30, P1279
Agami R, 2000, CELL, V102, P55, DOI 10.1016/S0092-8674(00)00010-6
Akgul C, 2004, CELL MOL LIFE SCI, V61, P2189, DOI 10.1007/s00018-004-4001-7
Allemand E, 2005, P NATL ACAD SCI USA, V102, P3605, DOI 10.1073/pnas.0409889102
Alt J, 2000, GENE DEV, V14, P3102, DOI 10.1101/gad.854900
Amundson S, 2000, CANCER RES, V60, P6101
Aravind L, 1999, TRENDS BIOCHEM SCI, V24, P342, DOI 10.1016/S0968-0004(99)01437-1
Arnold A, 2005, J CLIN ONCOL, V23, P4215, DOI 10.1200/JCO.2005.05.064
Bae J, 2000, J BIOL CHEM, V275, P25255, DOI 10.1074/jbc.M909826199
Bakin R, 2003, CANCER RES, V63, P1981
Bakin R, 2003, CANCER RES, V63, P1975
Bartkova J, 1994, INT J CANCER, V58, P568, DOI 10.1002/ijc.2910580420
Bartkova J, 1994, INT J CANCER, V57, P353, DOI 10.1002/ijc.2910570311
Bauman JA, 2011, BIOENG BUGS, V2, P125
Betticher D, 1995, ONCOGENE, V11, P1005
Black D, 2003, ANNU REV BIOCHEM, V72, P291, DOI 10.1146/annurev.biochem.72.121801.161720
Blaustein M, 2007, INT J BIOCHEM CELL B, V39, P2031, DOI 10.1016/j.biocel.2007.04.004
Blencowe B, 2006, CELL, V126, P37, DOI 10.1016/j.cell.2006.06.023
Budd R, 2006, NAT REV IMMUNOL, V6, P196, DOI 10.1038/nri1787
Burd C, 2006, P NATL ACAD SCI USA, V103, P2190, DOI 10.1073/pnas.0506281103
Caceres J, 1997, J CELL BIOL, V138, P225, DOI 10.1083/jcb.138.2.225
Cariou S, 2000, P NATL ACAD SCI USA, V97, P9042, DOI 10.1073/pnas.160016897
Casey R, 2001, AM J PATHOL, V159, P2071, DOI 10.1016/S0002-9440(10)63058-1
Chang D, 2002, EMBO J, V21, P3704, DOI 10.1093/emboj/cdf356
Chaouki A, 2006, PLOS GENET, V2, P1974, DOI 10.1371/journal.pgen.0020178
Chau H, 2005, J EXP MED, V202, P405, DOI 10.1084/jem.20050118
Colwill K, 1996, EMBO J, V15, P265, DOI 10.1002/j.1460-2075.1996.tb00357.x
Corsini L, 2007, NAT STRUCT MOL BIOL, V14, P620, DOI 10.1038/nsmb1260
David C, 2010, GENE DEV, V24, P2343, DOI 10.1101/gad.1973010
David M, 1995, SCIENCE, V269, P1721, DOI 10.1126/science.7569900
Dehm S, 2011, ENDOCR RELAT CANC, V0, P0
Dehm S, 2008, CANCER RES, V68, P5469, DOI 10.1158/0008-5472.CAN-08-0594
Dehm S, 2011, ENDOCR-RELAT CANCER, V18, P0, DOI 10.1530/ERC-11-0141
Desoize B, 2000, CRIT REV ONCOL HEMAT, V36, P193, DOI 10.1016/S1040-8428(00)00086-X
Diehl J, 2002, CANCER BIOL THER, V1, P226, DOI 10.4161/cbt.72
Diehl J, 1998, GENE DEV, V12, P3499, DOI 10.1101/gad.12.22.3499
Dohrman A, 2005, J IMMUNOL, V174, P5270, DOI 10.4049/jimmunol.174.9.5270
Douillard J, 2000, LANCET, V355, P1041, DOI 10.1016/S0140-6736(00)02034-1
Du Z, 2009, J BIOL CHEM, V284, P27808, DOI 10.1074/jbc.M109.028324
Duncan P, 1997, MOL CELL BIOL, V17, P5996, DOI 10.1128/MCB.17.10.5996
Eblen S, 2003, J BIOL CHEM, V278, P14926, DOI 10.1074/jbc.M300485200
Fodale V, 2011, CANCER J, V17, P89, DOI 10.1097/PPO.0b013e318212dd3d
Frenal K, 2006, BIOCHEMISTRY-US, V45, P4867, DOI 10.1021/bi051948e
Fricker N, 2010, J CELL BIOL, V190, P377, DOI 10.1083/jcb.201002060
Germain D, 2000, J BIOL CHEM, V275, P12074, DOI 10.1074/jbc.275.16.12074
Giacchetti S, 2000, J CLIN ONCOL, V18, P136, DOI 10.1200/JCO.2000.18.1.136
Gioeli D, 2006, MOL ENDOCRINOL, V20, P503, DOI 10.1210/me.2005-0351
Gioeli D, 2002, J BIOL CHEM, V277, P29304, DOI 10.1074/jbc.M204131200
Gioeli D, 1999, CANCER RES, V59, P279
Goehe R, 2010, J CLIN INVEST, V120, P3923, DOI 10.1172/JCI43552
Golks A, 2005, J BIOL CHEM, V280, P14507, DOI 10.1074/jbc.M414425200
Gough D, 2008, CYTOKINE GROWTH F R, V19, P383, DOI 10.1016/j.cytogfr.2008.08.004
Grambihler A, 2003, J BIOL CHEM, V278, P26831, DOI 10.1074/jbc.M303229200
Grander D, 2000, ACTA ONCOL, V39, P801, DOI 10.1080/028418600750063532
Graveley B, 2000, RNA, V6, P1197, DOI 10.1017/S1355838200000960
Grosso A, 2008, EMBO REP, V9, P1087, DOI 10.1038/embor.2008.189
Grosso A, 2008, NUCLEIC ACIDS RES, V36, P4823, DOI 10.1093/nar/gkn463
Guil S, 2006, MOL CELL BIOL, V26, P5744, DOI 10.1128/MCB.00224-06
Hanamura A, 1998, RNA, V4, P430
Hastings M, 2001, CURR OPIN CELL BIOL, V13, P302, DOI 10.1016/S0955-0674(00)00212-X
Hayes G, 2006, CANCER RES, V66, P3819, DOI 10.1158/0008-5472.CAN-05-4065
Hayes G, 2007, CANCER RES, V67, P2072, DOI 10.1158/0008-5472.CAN-06-2969
Heyd F, 2011, TRENDS BIOCHEM SCI, V36, P397, DOI 10.1016/j.tibs.2011.04.003
Horikoshi N, 2010, GENES CELLS, V15, P373, DOI 10.1111/j.1365-2443.2010.01383.x
Hosokawa Y, 1997, CANCER LETT, V113, P123, DOI 10.1016/S0304-3835(97)04605-3
Hu R, 2011, PROSTATE, V71, P1656, DOI 10.1002/pros.21382
Hu R, 2009, CANCER RES, V69, P16, DOI 10.1158/0008-5472.CAN-08-2764
Ito M, 2004, UROLOGY, V64, P74, DOI 10.1016/j.urology.2004.03.001
Izquierdo J, 2005, MOL CELL, V19, P475, DOI 10.1016/j.molcel.2005.06.015
Izzo J, 2005, SEMIN ONCOL, V32, P0, DOI 10.1053/j.seminoncol.2005.04.023
Kataoka T, 2000, CURR BIOL, V10, P640, DOI 10.1016/S0960-9822(00)00512-1
Kirkwood J, 2002, SEMIN ONCOL, V29, P18, DOI 10.1053/sonc.2002.33078
Knudsen K, 2006, ONCOGENE, V25, P1620, DOI 10.1038/sj.onc.1209371
Kreuz S, 2004, J CELL BIOL, V166, P369, DOI 10.1083/jcb.200401036
Krueger A, 2001, J BIOL CHEM, V276, P20633, DOI 10.1074/jbc.M101780200
Krueger A, 2001, MOL CELL BIOL, V21, P8247, DOI 10.1128/MCB.21.24.8247-8254.2001
Lai M, 2003, EMBO J, V22, P1359, DOI 10.1093/emboj/cdg126
Lallena M, 2002, CELL, V109, P285, DOI 10.1016/S0092-8674(02)00730-4
Lamond A, 2011, COLD SPRING HARB PER, V3, P0
Le ML, 2003, JAMA-J AM MED ASSOC, V290, P2843, DOI 10.1001/jama.290.21.2843
Lens S, 2002, MOL CELL BIOL, V22, P5419, DOI 10.1128/MCB.22.15.5419-5433.2002
Libertini S, 2007, CANCER RES, V67, P9001, DOI 10.1158/0008-5472.CAN-07-1072
Lin S, 2005, MOL CELL, V20, P413, DOI 10.1016/j.molcel.2005.09.015
Longley D, 2006, ONCOGENE, V25, P838, DOI 10.1038/sj.onc.1209122
Longley D, 2003, NAT REV CANCER, V3, P330, DOI 10.1038/nrc1074
Lu F, 2003, CANCER RES, V63, P7056
Ma C, 2008, J MOL BIOL, V376, P55, DOI 10.1016/j.jmb.2007.08.029
Manley J, 1996, GENE DEV, V10, P1569, DOI 10.1101/gad.10.13.1569
Marcias G, 2010, HUM MUTAT, V31, P74, DOI 10.1002/humu.21138
Matlin A, 2005, NAT REV MOL CELL BIO, V6, P386, DOI 10.1038/nrm1645
Matter N, 2002, NATURE, V420, P691, DOI 10.1038/nature01153
Matthias C, 1998, CLIN CANCER RES, V4, P2411
Matuo R, 2009, J APPL TOXICOL, V29, P308, DOI 10.1002/jat.1411
Mayeda A, 1994, EMBO J, V13, P5483, DOI 10.1002/j.1460-2075.1994.tb06883.x
Mermoud J, 1992, NUCLEIC ACIDS RES, V20, P5263, DOI 10.1093/nar/20.20.5263
Millar E, 2009, ONCOGENE, V28, P1812, DOI 10.1038/onc.2009.13
Misteli T, 1998, J CELL BIOL, V143, P297, DOI 10.1083/jcb.143.2.297
Modrek B, 2001, NUCLEIC ACIDS RES, V29, P2850, DOI 10.1093/nar/29.13.2850
Muller M, 2006, DRUG RESIST UPDATE, V9, P288, DOI 10.1016/j.drup.2007.01.001
Neubauer G, 1998, NAT GENET, V20, P46, DOI 10.1038/1700
Neuman E, 1997, MOL CELL BIOL, V17, P5338, DOI 10.1128/MCB.17.9.5338
Nicholas C, 2011, IMMUNOTHERAPY-UK, V3, P673, DOI 10.2217/IMT.11.45
Olshavsky N, 2010, CANCER RES, V70, P3975, DOI 10.1158/0008-5472.CAN-09-3468
Pang Q, 1993, NUCLEIC ACIDS RES, V21, P1647, DOI 10.1093/nar/21.7.1647
Papoutsopoulou S, 1999, NUCLEIC ACIDS RES, V27, P2972, DOI 10.1093/nar/27.14.2972
Paronetto M, 2010, CANCER RES, V70, P229, DOI 10.1158/0008-5472.CAN-09-2788
Perry W, 2005, CANCER RES, V65, P6593, DOI 10.1158/0008-5472.CAN-03-3675
Rappsilber J, 2002, GENOME RES, V12, P1231, DOI 10.1101/gr.473902
Rydzanicz M, 2006, EUR ARCH OTO-RHINO-L, V263, P43, DOI 10.1007/s00405-005-0957-7
Ryu B, 2001, J PATHOL, V194, P15, DOI 10.1002/path.835
Sampath J, 2003, AM J PATHOL, V163, P1781, DOI 10.1016/S0002-9440(10)63538-9
Schwerk C, 2005, MOL CELL, V19, P1, DOI 10.1016/j.molcel.2005.05.026
Sharp D, 2005, J BIOL CHEM, V280, P19401, DOI 10.1074/jbc.M413962200
Shultz J, 2010, CANCER RES, V70, P9185, DOI 10.1158/0008-5472.CAN-10-1545
Silverman E, 2004, MOL CELL BIOL, V24, P10101, DOI 10.1128/MCB.24.23.10101-10110.2004
Sodek K, 2009, INT J CANCER, V124, P2060, DOI 10.1002/ijc.24188
Solomon D, 2003, J BIOL CHEM, V278, P30339, DOI 10.1074/jbc.M303969200
Stamm S, 2008, J BIOL CHEM, V283, P1223, DOI 10.1074/jbc.R700034200
Stickeler E, 2001, EMBO J, V20, P3821, DOI 10.1093/emboj/20.14.3821
Sugiyama T, 1996, FEBS LETT, V381, P191, DOI 10.1016/0014-5793(96)00121-4
Svec M, 2004, FEBS LETT, V576, P271, DOI 10.1016/j.febslet.2004.09.010
Tan BR, 2000, EXPERT OPIN PHARMACOTHER, V1, P451, DOI 10.1517/14656566.1.3.451
Tepper C, 2002, CANCER RES, V62, P6606
Thome M, 2001, NAT REV IMMUNOL, V1, P50, DOI 10.1038/35095508
Tripathi V, 2010, MOL CELL, V39, P925, DOI 10.1016/j.molcel.2010.08.011
Ueffing N, 2008, CELL DEATH DIFFER, V15, P773, DOI 10.1038/sj.cdd.4402314
Valadkhan S, 2010, PROTEOMICS, V10, P4128, DOI 10.1002/pmic.201000354
Van OW, 2000, J CELL BIOL, V149, P307, DOI 10.1083/jcb.149.2.307
Wang E, 2008, NATURE, V456, P470, DOI 10.1038/nature07509
Wang Y, 2008, CANCER RES, V68, P5628, DOI 10.1158/0008-5472.CAN-07-3170
Will C, 2001, CURR OPIN CELL BIOL, V13, P290, DOI 10.1016/S0955-0674(00)00211-8
Wilson T, 2007, CANCER RES, V67, P5754, DOI 10.1158/0008-5472.CAN-06-3585
Xing Y, 2007, FRONT BIOSCI-LANDMRK, V12, P4034, DOI 10.2741/2369
Zhang N, 2005, J EXP MED, V202, P395, DOI 10.1084/jem.20050117
Zhang Y, 2002, MOL CARCINOGEN, V33, P125, DOI 10.1002/mc.10028
Zhou Z, 1994, J BIOL CHEM, V269, P13115
Zwijsen R, 1997, CELL, V88, P405, DOI 10.1016/S0092-8674(00)81879-6
Zwijsen R, 1998, GENE DEV, V12, P3488, DOI 10.1101/gad.12.22.3488
NR 140
TC 15
Z9 16
U1 1
U2 10
PU PERGAMON-ELSEVIER SCIENCE LTD
PI OXFORD
PA THE BOULEVARD, LANGFORD LANE, KIDLINGTON, OXFORD OX5 1GB, ENGLAND
SN 0006-2952
EI
J9 BIOCHEM PHARMACOL
PD APR 15
PY 2012
VL 83
IS 8
BP 1063
EP 1072
DI 10.1016/j.bcp.2011.12.041
PG 10
WC Pharmacology & Pharmacy
SC Pharmacology & Pharmacy
GA 913OF
UT WOS:000301886600010
PM 22248731
ER
PT J
AU Su, Zhongjing
Li, Rui
Song, Xuhong
Liu, Gefei
Li, Yifan
Chang, Xiaolan
Li, Congzhu
Huang, Dongyang
AF Su, Zhongjing
Li, Rui
Song, Xuhong
Liu, Gefei
Li, Yifan
Chang, Xiaolan
Li, Congzhu
Huang, Dongyang
TI Identification of a novel isoform of DHRS4 protein with a nuclear localization signal
SO GENE
LA English
DT Article
DE Alternative splicing; Nuclear localization signal; DHRS4 gene; NADP(H)-dependent retinol dehydrogenase/reductase
ID short-chain dehydrogenase/reductase; messenger-rna decay; tetrameric carbonyl reductase; targeting sequence; gene-cluster; expression; liver; mitochondria; mechanism; import
AB The DHRS4 gene encodes an NADP(H)-dependent retinol dehydrogenase/reductase (NRDR) and plays an important role in regulating the synthesis of retinoic acid. In the present study, we identified a novel splice RNA variant, designated NRDRA2, of the human DHRS4 gene by RT-PCR, 3' RACE, and 5' RACE. NRDRA2 mRNA lacked exons 4 and 6, and had a shift in the reading frame when compared to DHRS4 mRNA,…
C1 [Su, Zhongjing; Li, Rui; Song, Xuhong; Liu, Gefei; Li, Yifan; Chang, Xiaolan; Huang, Dongyang] Shantou Univ, Coll Med, Dept Cell Biol, Shantou Guangdong 515041, Peoples R China.
[Li, Congzhu] Shantou Univ, Coll Med, Canc Hosp, Shantou Guangdong 515041, Peoples R China.
RP Huang, DY (通讯作者)，Shantou Univ, Coll Med, Dept Cell Biol, 22 Xinling Rd, Shantou Guangdong 515041, Peoples R China.
EM huangdy@stu.edu.cn
FU National Natural Science Foundation of China [30970626, 31071153]; National Basic Research Project of China, Program 973 [2010CD912503]
CR Ba A, 2009, BMC BIOINFORMATICS, V10, P0, DOI 10.1186/1471-2105-10-202
Behm-ansmant I, 2007, EMBO J, V26, P1591, DOI 10.1038/sj.emboj.7601588
Bray J, 2009, CHEM-BIOL INTERACT, V178, P99, DOI 10.1016/j.cbi.2008.10.058
Brogna S, 2009, NAT STRUCT MOL BIOL, V16, P107, DOI 10.1038/nsmb.1550
Dinur-mills M, 2008, PLOS ONE, V3, P0, DOI 10.1371/journal.pone.0002161
Du J, 2004, ACTA GENETICA SINICA, V31, P661
Emanuelsson O, 2007, NAT PROTOC, V2, P953, DOI 10.1038/nprot.2007.131
Endo S, 2009, ARCH BIOCHEM BIOPHYS, V481, P183, DOI 10.1016/j.abb.2008.11.014
Endo S, 2007, BIOL PHARM BULL, V30, P1787, DOI 10.1248/bpb.30.1787
Filling C, 2002, J BIOL CHEM, V277, P25677, DOI 10.1074/jbc.M202160200
Finn R, 2010, NUCLEIC ACIDS RES, V38, P0, DOI 10.1093/nar/gkp985
Fransen M, 1999, BIOCHEM J, V340, P561, DOI 10.1042/0264-6021:3400561
Huang D, 1997, BBA-PROTEIN STRUCT M, V1338, P47, DOI 10.1016/S0167-4838(96)00183-5
Jornvall H, 1995, BIOCHEMISTRY-US, V34, P6003, DOI 10.1021/bi00018a001
Kavanagh K, 2008, CELL MOL LIFE SCI, V65, P3895, DOI 10.1007/s00018-008-8588-y
Kisiela M, 2011, CHEM-BIOL INTERACT, V191, P75, DOI 10.1016/j.cbi.2011.01.034
Lange A, 2007, J BIOL CHEM, V282, P5101, DOI 10.1074/jbc.R600026200
Lei Z, 2003, BIOCHEMISTRY-US, V42, P4190, DOI 10.1021/bi026948i
Maniatis T, 2002, NATURE, V418, P236, DOI 10.1038/418236a
Matsunaga T, 2008, ARCH BIOCHEM BIOPHYS, V477, P339, DOI 10.1016/j.abb.2008.06.002
Mizuno Y, 2008, BMC BIOINFORMATICS, V9, P0, DOI 10.1186/1471-2105-9-S12-S16
Modrek B, 2001, NUCLEIC ACIDS RES, V29, P2850, DOI 10.1093/nar/29.13.2850
Moe M, 2007, BMC GENOMICS, V8, P0, DOI 10.1186/1471-2164-8-405
Mukhopadhyay A, 2004, BIOCHEM J, V382, P385, DOI 10.1042/BJ20040065
Neverov A, 2005, BMC BIOINFORMATICS, V6, P0, DOI 10.1186/1471-2105-6-266
Omura T, 1998, J BIOCHEM-TOKYO, V123, P1010
Persson B, 2009, CHEM-BIOL INTERACT, V178, P94, DOI 10.1016/j.cbi.2008.10.040
Rapaport D, 2003, EMBO REP, V4, P948, DOI 10.1038/sj.embor.embor937
Robbins J, 1991, CELL, V64, P615, DOI 10.1016/0092-8674(91)90245-T
Rolland A, 2009, BMC GENOMICS, V10, P0, DOI 10.1186/1471-2164-10-546
Rost B, 2004, NUCLEIC ACIDS RES, V32, P0, DOI 10.1093/nar/gkh377
Silva A, 2008, RNA, V14, P563, DOI 10.1261/rna.815108
Silva A, 2009, FEBS LETT, V583, P499, DOI 10.1016/j.febslet.2008.12.058
Song X, 2007, INT J CANCER, V120, P1618, DOI 10.1002/ijc.22306
Su Z, 2010, BMC MOL BIOL, V11, P0, DOI 10.1186/1471-2199-11-43
Tanaka N, 2008, STRUCTURE, V16, P388, DOI 10.1016/j.str.2007.12.022
Tazi J, 2009, BBA-MOL BASIS DIS, V1792, P14, DOI 10.1016/j.bbadis.2008.09.017
Terenzi F, 2009, J MOL CELL CARDIOL, V46, P395, DOI 10.1016/j.yjmcc.2008.10.030
Usami N, 2003, CHEM-BIOL INTERACT, V143, P353, DOI 10.1016/S0009-2797(02)00210-7
Valenzuela A, 2004, J MOL BIOL, V335, P495, DOI 10.1016/j.jmb.2003.10.061
Zhang Q, 2009, BIOSCIENCE REP, V29, P47, DOI 10.1042/BSR20080040
Zhang Z, 2009, BMC BIOL, V7, P0, DOI 10.1186/1741-7007-7-23
NR 42
TC 5
Z9 8
U1 1
U2 9
PU ELSEVIER SCIENCE BV
PI AMSTERDAM
PA PO BOX 211, 1000 AE AMSTERDAM, NETHERLANDS
SN 0378-1119
EI
J9 GENE
PD FEB 25
PY 2012
VL 494
IS 2
BP 161
EP 167
DI 10.1016/j.gene.2011.12.033
PG 7
WC Genetics & Heredity
SC Genetics & Heredity
GA 903DT
UT WOS:000301096900002
PM 22227495
ER
PT J
AU Hernandez-lopez, HR
Graham, SV
AF Hernandez-lopez, Hegel
Graham, Sheila
TI Alternative splicing in human tumour viruses: a therapeutic target?
SO BIOCHEMICAL JOURNAL
LA English
DT Review
DE alternative splicing; cancer; disease therapy; tumour virus
ID epstein-barr-virus; sarcoma-associated herpesvirus; hepatitis-b-virus; human-papillomavirus type-16; messenger-rna export; posttranscriptional gene-regulation; kinase ck2 phosphorylation; surface fusion protein; dna topoisomerase-i; ebv sm protein
AB Persistent infection with cancer risk-related viruses leads to molecular, cellular and immune response changes in host organisms that in some cases direct cellular transformation. Alternative splicing is a conserved cellular process that increases the coding complexity of genomes at the pre-mRNA processing stage. Human and other animal tumour viruses use alternative splicing as a process to ma…
C1 [Hernandez-Lopez, Hegel R.; Graham, Sheila V.] Univ Glasgow, Ctr Virus Res, Inst Infect Immun & Inflammat, Coll Med Vet & Life Sci, Glasgow G61 1QH, Lanark, Scotland.
RP Graham, SV (通讯作者)，Univ Glasgow, Ctr Virus Res, Inst Infect Immun & Inflammat, Coll Med Vet & Life Sci, Glasgow G61 1QH, Lanark, Scotland.
EM sheila.graham@glasgow.ac.uk
FU CONACYT scholarship from the Mexican Government [309211]; Wellcome Trust [088848/Z/09/Z]; MRC-University of Glasgow Centre for Virus Research
CR Aartsma-rus A, 2007, RNA, V13, P1609, DOI 10.1261/rna.653607
Aartsma-rus A, 2010, RNA BIOL, V7, P453, DOI 10.4161/rna.7.4.12264
Amanna I, 2009, ANTIVIR RES, V84, P119, DOI 10.1016/j.antiviral.2009.08.008
Ariumi Y, 2007, J VIROL, V81, P13922, DOI 10.1128/JVI.01517-07
Bakkour N, 2007, PLOS PATHOG, V3, P1530, DOI 10.1371/journal.ppat.0030159
Batisse J, 2005, J VIROL, V79, P14102, DOI 10.1128/JVI.79.22.14102-14111.2005
Bell I, 2007, J VIROL, V81, P5437, DOI 10.1128/JVI.02609-06
Berget S, 1977, P NATL ACAD SCI USA, V74, P3171, DOI 10.1073/pnas.74.8.3171
Bernard H, 2010, VIROLOGY, V401, P70, DOI 10.1016/j.virol.2010.02.002
Bodaghi S, 2009, VIROLOGY, V386, P32, DOI 10.1016/j.virol.2008.12.037
Bouchard M, 2011, CANCER LETT, V305, P123, DOI 10.1016/j.canlet.2010.11.014
Bouvard V, 2009, LANCET ONCOL, V10, P321, DOI 10.1016/S1470-2045(09)70096-8
Boyle S, 1999, J VIROL, V73, P6872, DOI 10.1128/JVI.73.8.6872-6881.1999
Burnett J, 2012, CHEM BIOL, V19, P60, DOI 10.1016/j.chembiol.2011.12.008
Calderwood M, 2007, P NATL ACAD SCI USA, V104, P7606, DOI 10.1073/pnas.0702332104
Chen X, 2003, CELL BIOL INT, V27, P491, DOI 10.1016/S1065-6995(03)00072-6
Chow L, 1977, CELL, V12, P1, DOI 10.1016/0092-8674(77)90180-5
Colwill K, 1996, EMBO J, V15, P265, DOI 10.1002/j.1460-2075.1996.tb00357.x
Concha M, 2012, J VIROL, V86, P1458, DOI 10.1128/JVI.06537-11
Conrad N, 2009, ADV APPL MICROBIOL, V68, P241, DOI 10.1016/S0065-2164(09)01206-4
Cullen B, 2011, GENE DEV, V25, P1881, DOI 10.1101/gad.17352611
Damania B, 2004, NAT REV MICROBIOL, V2, P656, DOI 10.1038/nrmicro958
Daub H, 2002, J VIROL, V76, P8124, DOI 10.1128/JVI.76.16.8124-8137.2002
David C, 2010, GENE DEV, V24, P2343, DOI 10.1101/gad.1973010
Davy C, 2009, VIROLOGY, V394, P266, DOI 10.1016/j.virol.2009.08.035
Debdab M, 2011, J MED CHEM, V54, P4172, DOI 10.1021/jm200274d
Del MO, 2010, ARCH VIROL, V155, P1959, DOI 10.1007/s00705-010-0787-9
Dodon M, 2002, J BIOL CHEM, V277, P18744, DOI 10.1074/jbc.M109087200
Doorbar J, 2006, CLIN SCI, V110, P525, DOI 10.1042/CS20050369
Ehrenpreis J, 1991, GENOMICS, V10, P551, DOI 10.1016/0888-7543(91)90435-H
Eperon I, 2000, MOL CELL BIOL, V20, P8303, DOI 10.1128/MCB.20.22.8303-8318.2000
Epstein M, 1965, J EXP MED, V121, P761, DOI 10.1084/jem.121.5.761
Farjot G, 2000, J VIROL, V74, P6068, DOI 10.1128/JVI.74.13.6068-6076.2000
Fedorov O, 2011, CHEM BIOL, V18, P67, DOI 10.1016/j.chembiol.2010.11.009
Feng H, 2008, SCIENCE, V319, P1096, DOI 10.1126/science.1152586
Forsman A, 2008, J PROTEOME RES, V7, P2309, DOI 10.1021/pr700769e
Fukuhara T, 2006, P NATL ACAD SCI USA, V103, P11329, DOI 10.1073/pnas.0604616103
Gonzalez-molleda L, 2012, ANTIMICROB AGENTS CH, V56, P893, DOI 10.1128/AAC.05274-11
Goto M, 2006, J INVEST DERMATOL, V126, P2614, DOI 10.1038/sj.jid.5700435
Graham S, 2010, FUTURE MICROBIOL, V5, P1493, DOI 10.2217/fmb.10.107
Greene W, 2007, CANCER TREAT RES, V133, P69
Grellscheid S, 2011, PLOS GENET, V7, P0, DOI 10.1371/journal.pgen.1002390
Grone M, 1996, VIROLOGY, V218, P316, DOI 10.1006/viro.1996.0200
Gruffat H, 2002, J VIROL, V76, P9635, DOI 10.1128/JVI.76.19.9635-9644.2002
Gui J, 1994, NATURE, V369, P678, DOI 10.1038/369678a0
Hagiwara M, 2005, BBA-PROTEINS PROTEOM, V1754, P324, DOI 10.1016/j.bbapap.2005.09.010
Han S, 2010, BIOCHEM J, V430, P379, DOI 10.1042/BJ20100396
Han Z, 2007, J VIROL, V81, P4058, DOI 10.1128/JVI.02665-06
Han Z, 2006, J VIROL, V80, P5251, DOI 10.1128/JVI.02570-05
Han Z, 2009, J VIROL, V83, P11635, DOI 10.1128/JVI.01483-09
Hiriart E, 2003, J BIOL CHEM, V278, P37790, DOI 10.1074/jbc.M305925200
Hiriart E, 2003, J BIOL CHEM, V278, P335, DOI 10.1074/jbc.M208656200
Huang H, 2000, VIROLOGY, V275, P398, DOI 10.1006/viro.2000.0478
Hurst E, 1933, J EXP MED, V58, P607, DOI 10.1084/jem.58.5.607
Javier R, 2008, CANCER RES, V68, P7693, DOI 10.1158/0008-5472.CAN-08-3301
Jia R, 2010, INT J BIOL SCI, V6, P806
Jia R, 2009, J VIROL, V83, P167, DOI 10.1128/JVI.01719-08
Karakama Y, 2010, ANTIMICROB AGENTS CH, V54, P3179, DOI 10.1128/AAC.00113-10
Karni R, 2007, NAT STRUCT MOL BIOL, V14, P185, DOI 10.1038/nsmb1209
Kashanchi F, 2005, ONCOGENE, V24, P5938, DOI 10.1038/sj.onc.1208973
Kashanchi F, 2009, CURR PHARM DESIGN, V15, P2520, DOI 10.2174/138161209788682280
Keriel A, 2009, PLOS ONE, V4, P0, DOI 10.1371/journal.pone.0004533
Key S, 1998, J VIROL, V72, P8485, DOI 10.1128/JVI.72.11.8485-8492.1998
Kobayashi Y, 2010, J BIOL CHEM, V285, P19776, DOI 10.1074/jbc.M109.085621
Koffa M, 2003, J VIROL, V77, P4315, DOI 10.1128/JVI.77.7.4315-4325.2003
Kress E, 2005, RETROVIROLOGY, V2, P0, DOI 10.1186/1742-4690-2-8
Lai M, 1999, J BIOL CHEM, V274, P11832, DOI 10.1074/jbc.274.17.11832
Le TA, 2011, VIRUSES-BASEL, V3, P520, DOI 10.3390/v3050520
Lee G, 2008, VIRUS RES, V136, P1, DOI 10.1016/j.virusres.2008.05.007
Levin A, 2011, BBA-MOL CELL RES, V1813, P1646, DOI 10.1016/j.bbamcr.2010.07.010
Lin Z, 2010, J VIROL, V84, P13053, DOI 10.1128/JVI.01521-10
Long G, 2011, GASTROENTEROLOGY, V141, P1057, DOI 10.1053/j.gastro.2011.06.010
Long J, 2009, BIOCHEM J, V417, P15, DOI 10.1042/BJ20081501
Longworth M, 2004, MICROBIOL MOL BIOL R, V68, P362, DOI 10.1128/MMBR.68.2.362-372.2004
Majerciak V, 2008, J VIROL, V82, P2792, DOI 10.1128/JVI.01856-07
Majerciak V, 2007, J VIROL, V81, P1062, DOI 10.1128/JVI.01558-06
Majerciak V, 2009, FRONT BIOSCI-LANDMRK, V14, P1516, DOI 10.2741/3322
Malik P, 2004, NUCLEIC ACIDS RES, V32, P5553, DOI 10.1093/nar/gkh876
Mcphillips M, 2004, J VIROL, V78, P10598, DOI 10.1128/JVI.78.19.10598-10605.2004
Medina-palazon C, 2007, J VIROL, V81, P11850, DOI 10.1128/JVI.01421-07
Merz C, 2007, RNA, V13, P116, DOI 10.1261/rna.336807
Mesri E, 2010, NAT REV CANCER, V10, P707, DOI 10.1038/nrc2888
Mole S, 2009, J PATHOL, V219, P383, DOI 10.1002/path.2608
Mole S, 2009, J VIROL, V83, P357, DOI 10.1128/JVI.01414-08
Moody C, 2010, NAT REV CANCER, V10, P550, DOI 10.1038/nrc2886
Nekorchuk M, 2007, J VIROL, V81, P9990, DOI 10.1128/JVI.00896-07
Neuveut C, 2010, J HEPATOL, V52, P594, DOI 10.1016/j.jhep.2009.10.033
Owen N, 2011, NUCLEIC ACIDS RES, V39, P7194, DOI 10.1093/nar/gkr152
Owsianka A, 1999, VIROLOGY, V257, P330, DOI 10.1006/viro.1999.9659
Pagano J, 2004, SEMIN CANCER BIOL, V14, P453, DOI 10.1016/j.semcancer.2004.06.009
Park G, 2008, VIRUS RES, V136, P166, DOI 10.1016/j.virusres.2008.05.005
Pilch B, 2001, CANCER RES, V61, P6876
Prevelige P, 2011, J MOL BIOL, V410, P634, DOI 10.1016/j.jmb.2011.03.074
Princler G, 2003, VIROLOGY, V317, P136, DOI 10.1016/j.virol.2003.09.010
Randall G, 2007, P NATL ACAD SCI USA, V104, P12884, DOI 10.1073/pnas.0704894104
Rappsilber J, 2002, GENOME RES, V12, P1231, DOI 10.1101/gr.473902
Rice CM, 2011, TOP ANTIVIR MED, V19, P117
Rocak S, 2004, NAT REV MOL CELL BIO, V5, P232, DOI 10.1038/nrm1335
Rogers R, 1990, EMBO J, V9, P2273, DOI 10.1002/j.1460-2075.1990.tb07398.x
Rossi F, 1996, NATURE, V381, P80, DOI 10.1038/381080a0
Rous P, 1910, J EXP MED, V12, P344, DOI 10.1084/jem.12.3.344
Rous P, 1910, J EXP MED, V12, P696, DOI 10.1084/jem.12.5.696
Rush M, 2005, J VIROL, V79, P12002, DOI 10.1128/JVI.79.18.12002-12015.2005
Ruvolo V, 1998, P NATL ACAD SCI USA, V95, P8852, DOI 10.1073/pnas.95.15.8852
Sandri-goldin R, 2011, FUTURE MICROBIOL, V6, P1261, DOI 10.2217/FMB.11.119
Schroder M, 2010, BIOCHEM PHARMACOL, V79, P297, DOI 10.1016/j.bcp.2009.08.032
Schulz T, 2007, HUMAN HERPESVIRUSES: BIOLOGY, V0, P0
Semmes O, 1998, J VIROL, V72, P9526, DOI 10.1128/JVI.72.12.9526-9534.1998
Sen G, 2007, CURR TOP MICROBIOL, V316, P233
Somberg M, 2011, J GEN VIROL, V92, P2411, DOI 10.1099/vir.0.033183-0
Somberg M, 2010, J VIROL, V84, P8219, DOI 10.1128/JVI.00462-10
Song L, 2004, AI ZHENG, V23, P1361
Soret J, 2005, P NATL ACAD SCI USA, V102, P8764, DOI 10.1073/pnas.0409829102
Soussan P, 2000, J CLIN INVEST, V105, P55, DOI 10.1172/JCI8098
Soussan P, 2003, J HEPATOL, V38, P343, DOI 10.1016/S0168-8278(02)00422-1
Stevens S, 2002, MOL CELL, V9, P31, DOI 10.1016/S1097-2765(02)00436-7
Sumanasekera C, 2008, BIOCHEM SOC T, V36, P483, DOI 10.1042/BST0360483
Tang S, 2006, J VIROL, V80, P4249, DOI 10.1128/JVI.80.9.4249-4263.2006
Tazi J, 2005, MOL PHARMACOL, V67, P1186, DOI 10.1124/mol.104.007633
Tazi J, 2009, BBA-MOL BASIS DIS, V1792, P14, DOI 10.1016/j.bbadis.2008.09.017
Ting C, 2003, BIOCHEM PHARMACOL, V66, P1981, DOI 10.1016/j.bcp.2003.07.003
Velazquez-dones A, 2005, J BIOL CHEM, V280, P41761, DOI 10.1074/jbc.M504156200
Verma D, 2008, J VIROL, V82, P7180, DOI 10.1128/JVI.00344-08
Verma D, 2010, J VIROL, V84, P11781, DOI 10.1128/JVI.01359-10
Verma D, 2009, J VIROL, V83, P8041, DOI 10.1128/JVI.00382-09
Wahl M, 2009, CELL, V136, P701, DOI 10.1016/j.cell.2009.02.009
Wang C, 2011, EXPERT OPIN THER TAR, V15, P647, DOI 10.1517/14728222.2011.561321
Wang H, 1998, J CELL BIOL, V140, P737, DOI 10.1083/jcb.140.4.737
Wang Y, 1997, VIROLOGY, V236, P18, DOI 10.1006/viro.1997.8739
Ward A, 2010, J PATHOL, V220, P152, DOI 10.1002/path.2649
Will C, 2011, CSH PERSPECT BIOL, V3, P0, DOI 10.1101/cshperspect.a003707
Williams T, 2006, OLIGONUCLEOTIDES, V16, P186, DOI 10.1089/oli.2006.16.186
Wong R, 2011, RETROVIROLOGY, V8, P0, DOI 10.1186/1742-4690-8-47
Woodman C, 2007, NAT REV CANCER, V7, P11, DOI 10.1038/nrc2050
Young L, 2007, HUMAN HERPESVIRUSES: BIOLOGY, V0, P0
Young L, 2004, NAT REV CANCER, V4, P757, DOI 10.1038/nrc1452
Younis I, 2010, MOL CELL BIOL, V30, P1718, DOI 10.1128/MCB.01301-09
Zheng Y, 2005, VIROLOGY, V342, P150, DOI 10.1016/j.virol.2005.07.030
Zheng Z, 2004, J MOL BIOL, V337, P1091, DOI 10.1016/j.jmb.2004.02.023
Zheng Z, 2003, REV MED VIROL, V13, P173, DOI 10.1002/rmv.387
Zur HH, 2009, VIROLOGY, V392, P1, DOI 10.1016/j.virol.2009.06.001
NR 141
TC 20
Z9 20
U1 2
U2 19
PU PORTLAND PRESS LTD
PI LONDON
PA CHARLES DARWIN HOUSE, 12 ROGER STREET, LONDON WC1N 2JU, ENGLAND
SN 0264-6021
EI
J9 BIOCHEM J
PD JUL 15
PY 2012
VL 445
IS
BP 145
EP 156
DI 10.1042/BJ20120413
PG 12
WC Biochemistry & Molecular Biology
SC Biochemistry & Molecular Biology
GA 982IL
UT WOS:000307036400001
PM 22738337
ER
PT J
AU Ortuno-pineda, Carlos
Manuel galindo-rosales, Jose
Victor calderon-salinas, Jose
Villegas-sepulveda, Nicolas
Saucedo-cardenas, Odila
De nova-ocampo, Monica
Valdes, Jesus
AF Ortuno-pineda, Carlos
Manuel galindo-rosales, Jose
Victor calderon-salinas, Jose
Villegas-sepulveda, Nicolas
Saucedo-cardenas, Odila
De nova-ocampo, Monica
Valdes, Jesus
TI Binding of hnRNP H and U2AF65 to Respective G-codes and a Poly-Uridine Tract Collaborate in the N50-5 ' ss Selection of the REST N Exon in H69 Cells
SO PLOS ONE
LA English
DT Article
ID pre-messenger-rna; 5' splice site; lung-cancer; u1 snrnp; polypyrimidine-tract; target gene; rich motif; repressor; recognition; protein
AB The splicing of the N exon in the pre-mRNA coding for the RE1-silencing transcription factor (REST) results in a truncated protein that modifies the expression pattern of some of its target genes. A weak 3'ss, three alternative 5'ss (N4-, N50-, and N62-5'ss) and a variety of putative target sites for splicing regulatory proteins are found around the N exon; two GGGG codes (G2-G3) and a poly-Ur…
C1 [Ortuno-Pineda, Carlos; Manuel Galindo-Rosales, Jose; Victor Calderon-Salinas, Jose; Valdes, Jesus] Ctr Invest & Estudios Avanzados IPN, Dept Bioquim, Mexico City, DF, Mexico.
[Saucedo-Cardenas, Odila] Univ Autonoma Nuevo Leon, Fac Med, Dept Histol, Monterrey, NL, Mexico.
[Saucedo-Cardenas, Odila] Inst Mexicano Seguro Social, Ctr Invest Biomed NE, Div Genet, Monterrey, NL, Mexico.
[De Nova-Ocampo, Monica] Escuela Nacl Med & Homeopatia IPN, Programa Inst Biomed Mol, Mexico City, DF, Mexico.
RP Ortuno-Pineda, C (通讯作者)，Ctr Invest & Estudios Avanzados IPN, Dept Bioquim, Mexico City, DF, Mexico.
EM jvaldes@cinvestav.mx
FU CONACyT [49355-M, 127557-M]
CR Aznarez I, 2008, GENOME RES, V18, P1247, DOI 10.1101/gr.073155.107
Ballas N, 2005, CELL, V121, P645, DOI 10.1016/j.cell.2005.03.013
Boehr D, 2012, BIOESSAYS, V0, P0
Bruce A, 2004, P NATL ACAD SCI USA, V101, P10458, DOI 10.1073/pnas.0401827101
Calarco J, 2009, CELL, V138, P898, DOI 10.1016/j.cell.2009.06.012
Chong J, 1995, CELL, V80, P949, DOI 10.1016/0092-8674(95)90298-8
Chou M, 1999, MOL CELL BIOL, V19, P69
Coulson J, 1999, CANCER RES, V59, P5123
Coulson J, 2000, CANCER RES, V60, P1840
Del GF, 2000, MOL CELL BIOL, V20, P6287, DOI 10.1128/MCB.20.17.6287-6299.2000
Dignam J, 1990, METHOD ENZYMOL, V182, P194
Eperon I, 2000, MOL CELL BIOL, V20, P8303, DOI 10.1128/MCB.20.22.8303-8318.2000
Expert-bezancon A, 2004, J BIOL CHEM, V279, P38249, DOI 10.1074/jbc.M405377200
Forch P, 2003, BIOCHEM J, V372, P235, DOI 10.1042/BJ20021202
Grabowski P, 2004, BIOCHEM SOC T, V32, P924, DOI 10.1042/BST0320924
Han K, 2005, PLOS BIOL, V3, P843, DOI 10.1371/journal.pbio.0030158
Hoffman B, 1992, GENE DEV, V6, P2554, DOI 10.1101/gad.6.12b.2554
Immaneni A, 2000, NUCLEIC ACIDS RES, V28, P3403, DOI 10.1093/nar/28.17.3403
Izquierdo J, 2005, MOL CELL, V19, P475, DOI 10.1016/j.molcel.2005.06.015
Kirschbaum-slager N, 2004, GENET MOL RES, V3, P512
Kuwabara T, 2004, CELL, V116, P779, DOI 10.1016/S0092-8674(04)00248-X
Lawinger P, 2000, NAT MED, V6, P826, DOI 10.1038/77565
Le GC, 2001, J BIOL CHEM, V276, P40638, DOI 10.1074/jbc.M105642200
Magin A, 2002, NEUROCHEM INT, V40, P195, DOI 10.1016/S0197-0186(01)00091-2
Neumann S, 2004, MOL BRAIN RES, V120, P173, DOI 10.1016/j.molbrainres.2003.10.021
Palm K, 1999, MOL BRAIN RES, V72, P30, DOI 10.1016/S0169-328X(99)00196-5
Palm K, 1998, J NEUROSCI, V18, P1280
Tavanez J, 2012, MOL CELL, V45, P314, DOI 10.1016/j.molcel.2011.11.033
Raj B, 2011, MOL CELL, V43, P843, DOI 10.1016/j.molcel.2011.08.014
Sickmier E, 2006, MOL CELL, V23, P49, DOI 10.1016/j.molcel.2006.05.025
Singh R, 2000, RNA, V6, P901, DOI 10.1017/S1355838200000376
Sun Y, 2005, MOL BIOL CELL, V16, P5630, DOI 10.1091/mbc.E05-07-0687
Talukdar I, 2011, PLOS ONE, V6, P0, DOI 10.1371/journal.pone.0027869
Venables J, 2004, CANCER RES, V64, P7647, DOI 10.1158/0008-5472.CAN-04-1910
Wang E, 2009, J BIOL CHEM, V284, P11194, DOI 10.1074/jbc.M809373200
Zhu H, 2008, MOL CELL BIOL, V28, P1240, DOI 10.1128/MCB.01509-07
NR 36
TC 7
Z9 7
U1 0
U2 5
PU PUBLIC LIBRARY SCIENCE
PI SAN FRANCISCO
PA 1160 BATTERY STREET, STE 100, SAN FRANCISCO, CA 94111 USA
SN 1932-6203
EI
J9 PLOS ONE
PD JUL 5
PY 2012
VL 7
IS 7
BP
EP
DI 10.1371/journal.pone.0040315
PG 11
WC Multidisciplinary Sciences
SC Science & Technology - Other Topics
GA 974LI
UT WOS:000306436300051
PM 22792276
ER
PT J
AU Furness, SGB
Wootten, Denise
Christopoulos, Arthur
Sexton, PM
AF Furness, Sebastian
Wootten, Denise
Christopoulos, Arthur
Sexton, Patrick
TI Consequences of splice variation on Secretin family G protein-coupled receptor function
SO BRITISH JOURNAL OF PHARMACOLOGY
LA English
DT Review
DE GPCR; Secretin family; family B; alternative splicing; receptor variant
ID corticotropin-releasing-factor; human calcitonin receptor; factor crf receptor; insulinotropic polypeptide receptor; differential signal-transduction; 1st extracellular domain; carcinoma cell-line; adenylate-cyclase; parathyroid-hormone; ligand-binding
AB The Secretin family of GPCRs are endocrine peptide hormone receptors that share a common genomic organization and are the subject of a wide variety of alternative splicing. All GPCRs contain a central seven transmembrane domain responsible for transducing signals from the outside of the cell as well as extracellular amino and intracellular carboxyl termini. Members of the Secretin receptor fam…
C1 Monash Univ, Monash Inst Pharmacol Sci, Dept Pharmacol, Parkville, Vic 3052, Australia.
RP Furness, SGB (通讯作者)，Monash Univ, Monash Inst Pharmaceut Sci, 399 Royal Parade, Parkville, Vic 3052, Australia.
EM sebastian.furness@monash.edu
FU National Health and Medical Research Council (NHMRC) of Australia [519461, 436780]
CR Albrandt K, 1993, FEBS LETT, V325, P225, DOI 10.1016/0014-5793(93)81078-E
Alonso V, 2011, J BONE MINER RES, V26, P143, DOI 10.1002/jbmr.167
Ardati A, 1999, NEUROPHARMACOLOGY, V38, P441, DOI 10.1016/S0028-3908(98)00201-9
Bazarsuren A, 2002, BIOPHYS CHEM, V96, P305, DOI 10.1016/S0301-4622(02)00023-6
Bergwitz C, 1996, J BIOL CHEM, V271, P26469, DOI 10.1074/jbc.271.43.26469
Chen A, 2005, P NATL ACAD SCI USA, V102, P2620, DOI 10.1073/pnas.0409583102
Chen R, 1993, P NATL ACAD SCI USA, V90, P8967, DOI 10.1073/pnas.90.19.8967
Christopoulos A, 2003, J BIOL CHEM, V278, P3293, DOI 10.1074/jbc.C200629200
Daniel P, 2001, J BIOL CHEM, V276, P12938, DOI 10.1074/jbc.M009941200
Dautzenberg F, 1999, J NEUROENDOCRINOL, V11, P941
Ding W, 2002, GASTROENTEROLOGY, V122, P500, DOI 10.1053/gast.2002.31039
Ding W, 2002, CANCER RES, V62, P5223
Evans R, 2009, ENDOCRINOLOGY, V150, P4191, DOI 10.1210/en.2009-0285
Feyen J, 1992, BIOCHEM BIOPH RES CO, V187, P8, DOI 10.1016/S0006-291X(05)81450-0
Fredriksson R, 2003, MOL PHARMACOL, V63, P1256, DOI 10.1124/mol.63.6.1256
Gao F, 2009, MOL PHARMACOL, V76, P264, DOI 10.1124/mol.109.055756
Gelling R, 1997, ENDOCRINOLOGY, V138, P2640, DOI 10.1210/en.138.6.2640
Goldman M, 1988, ENDOCRINOLOGY, V123, P2597, DOI 10.1210/endo-123-5-2597
Gorn A, 1992, J CLIN INVEST, V90, P1726, DOI 10.1172/JCI116046
Grace C, 2007, P NATL ACAD SCI USA, V104, P4858, DOI 10.1073/pnas.0700682104
Grace C, 2004, P NATL ACAD SCI USA, V101, P12836, DOI 10.1073/pnas.0404702101
Grauschopf U, 2000, BIOCHEMISTRY-US, V39, P8878, DOI 10.1021/bi0001426
Harikumar K, 2007, J BIOL CHEM, V282, P30363, DOI 10.1074/jbc.M702325200
Harikumar K, 2010, REGUL PEPTIDES, V164, P113, DOI 10.1016/j.regpep.2010.06.001
Harikurnar K, 2008, BBA-BIOMEMBRANES, V1778, P2555, DOI 10.1016/j.bbamem.2008.07.008
Holtmann M, 1995, J BIOL CHEM, V270, P14394, DOI 10.1074/jbc.270.24.14394
Houssami S, 1994, ENDOCRINOLOGY, V135, P183, DOI 10.1210/en.135.1.183
Huang C, 2011, J BIOL CHEM, V286, P7715, DOI 10.1074/jbc.R109.051847
Jaillon O, 2004, NATURE, V431, P946, DOI 10.1038/nature03025
Journot L, 1995, BIOCHEM SOC T, V23, P133, DOI 10.1042/bst0230133
Koole C, 2010, MOL PHARMACOL, V78, P456, DOI 10.1124/mol.110.065664
Kostich W, 1998, MOL ENDOCRINOL, V12, P1077, DOI 10.1210/me.12.8.1077
Kraetke O, 2005, J RECEPT SIG TRANSD, V25, P251, DOI 10.1080/10799890500468838
Lisenbee C, 2005, J BIOL CHEM, V280, P12330, DOI 10.1074/jbc.M414016200
Lutz E, 2006, MOL CELL NEUROSCI, V31, P193, DOI 10.1016/j.mcn.2005.09.008
Markovic D, 2008, MOL ENDOCRINOL, V22, P2505, DOI 10.1210/me.2008-0177
Markovic D, 2006, J PHARMACOL EXP THER, V319, P1032, DOI 10.1124/jpet.106.107441
Matsumoto M, 1998, BIOCHEM BIOPH RES CO, V242, P484, DOI 10.1006/bbrc.1997.7991
Montroserafizadeh C, 1997, J BIOL CHEM, V272, P21201, DOI 10.1074/jbc.272.34.21201
Moore E, 1995, MOL ENDOCRINOL, V9, P959, DOI 10.1210/me.9.8.959
Mustafa T, 2007, J BIOL CHEM, V282, P8079, DOI 10.1074/jbc.M609638200
Mustafa T, 2010, CELL SIGNAL, V22, P1420, DOI 10.1016/j.cellsig.2010.05.005
Nabhan C, 1995, BIOCHEM BIOPH RES CO, V212, P1015, DOI 10.1006/bbrc.1995.2071
Nag K, 2007, BIOCHEM BIOPH RES CO, V362, P1037, DOI 10.1016/j.bbrc.2007.08.107
Nag K, 2007, GEN COMP ENDOCR, V154, P48, DOI 10.1016/j.ygcen.2007.06.017
Nussenzveig D, 1995, ENDOCRINOLOGY, V136, P2047, DOI 10.1210/en.136.5.2047
Pal K, 2010, J BIOL CHEM, V285, P40351, DOI 10.1074/jbc.M110.186072
Parthier C, 2007, P NATL ACAD SCI USA, V104, P13942, DOI 10.1073/pnas.0706404104
Perrin M, 2003, J BIOL CHEM, V278, P15595, DOI 10.1074/jbc.M210476200
Perrin M, 2001, J BIOL CHEM, V276, P31528, DOI 10.1074/jbc.M101838200
Pioszak A, 2008, J BIOL CHEM, V283, P32900, DOI 10.1074/jbc.M805749200
Pioszak A, 2008, P NATL ACAD SCI USA, V105, P5034, DOI 10.1073/pnas.0801027105
Pisarchik A, 2001, FASEB J, V15, P2754, DOI 10.1096/fj.01-0487fje
Pisegna J, 1996, J BIOL CHEM, V271, P17267, DOI 10.1074/jbc.271.29.17267
Pisegna J, 1996, ANN NY ACAD SCI, V805, P54
Raggatt L, 2000, J ENDOCRINOL, V167, P93, DOI 10.1677/joe.0.1670093
Ross P, 1994, BIOCHEM BIOPH RES CO, V205, P1836, DOI 10.1006/bbrc.1994.2884
Runge S, 2003, BRIT J PHARMACOL, V138, P787, DOI 10.1038/sj.bjp.0705120
Runge S, 2008, J BIOL CHEM, V283, P11340, DOI 10.1074/jbc.M708740200
Sammeth M, 2008, PLOS COMPUT BIOL, V4, P0, DOI 10.1371/journal.pcbi.1000147
Sexton P, 1993, MOL ENDOCRINOL, V7, P815, DOI 10.1210/me.7.6.815
Spengler D, 1993, NATURE, V365, P170, DOI 10.1038/365170a0
Stroop S, 1995, BIOCHEMISTRY-US, V34, P1050, DOI 10.1021/bi00003a040
Sun C, 2007, P NATL ACAD SCI USA, V104, P7875, DOI 10.1073/pnas.0611397104
Teli T, 2008, CELL SIGNAL, V20, P40, DOI 10.1016/j.cellsig.2007.08.014
Ter HE, 2010, STRUCTURE, V18, P1083, DOI 10.1016/j.str.2010.05.014
Tseng C, 1996, J CLIN INVEST, V98, P2440, DOI 10.1172/JCI119060
Turner J, 1986, PEPTIDES, V7, P849, DOI 10.1016/0196-9781(86)90105-1
Ushiyama M, 2007, MOL PHARMACOL, V72, P103, DOI 10.1124/mol.107.035477
Wang M, 1991, FEBS LETT, V291, P195, DOI 10.1016/0014-5793(91)81282-D
Wietfeld D, 2004, J BIOL CHEM, V279, P38386, DOI 10.1074/jbc.M405335200
Xiong Y, 1995, ENDOCRINOLOGY, V136, P1828, DOI 10.1210/en.136.5.1828
Zmijewski M, 2009, J PHYSIOL PHARMACOL, V60, P39
Zmijewski M, 2010, ACTA BIOCHIM POL, V57, P1
Zmijewski M, 2009, J CELL PHYSIOL, V218, P593, DOI 10.1002/jcp.21632
NR 75
TC 31
Z9 32
U1 0
U2 11
PU WILEY
PI HOBOKEN
PA 111 RIVER ST, HOBOKEN 07030-5774, NJ USA
SN 0007-1188
EI
J9 BRIT J PHARMACOL
PD MAY 15
PY 2012
VL 166
IS 1
BP 98
EP 109
DI 10.1111/j.1476-5381.2011.01571.x
PG 12
WC Pharmacology & Pharmacy
SC Pharmacology & Pharmacy
GA 923FZ
UT WOS:000302606200010
PM 21718310
ER
PT J
AU Jiang, Guosong
Zheng, Liduan
Pu, Jiarui
Mei, Hong
Zhao, Jun
Huang, Kai
Zeng, Fuqing
Tong, Qiangsong
AF Jiang, Guosong
Zheng, Liduan
Pu, Jiarui
Mei, Hong
Zhao, Jun
Huang, Kai
Zeng, Fuqing
Tong, Qiangsong
TI Small RNAs Targeting Transcription Start Site Induce Heparanase Silencing through Interference with Transcription Initiation in Human Cancer Cells
SO PLOS ONE
LA English
DT Article
ID polymerase-ii; gene promoter; mammalian heparanase; chromosomal dna; tumor invasion; expression; metastasis; cloning; angiogenesis; methylation
AB Heparanase (HPA), an endo-h-D-glucuronidase that cleaves the heparan sulfate chain of heparan sulfate proteoglycans, is overexpressed in majority of human cancers. Recent evidence suggests that small interfering RNA (siRNA) induces transcriptional gene silencing (TGS) in human cells. In this study, transfection of siRNA against -9/+10 bp (siH3), but not -174/-155 bp (siH1) or -134/-115 bp (siH…
C1 [Jiang, Guosong; Pu, Jiarui; Mei, Hong; Zhao, Jun; Zeng, Fuqing; Tong, Qiangsong] Huazhong Univ Sci & Technol, Dept Surg, Union Hosp, Tongji Med Coll, Wuhan 430074, Hubei Province, Peoples R China.
[Zheng, Liduan] Huazhong Univ Sci & Technol, Dept Pathol, Union Hosp, Tongji Med Coll, Wuhan 430074, Hubei Province, Peoples R China.
[Zheng, Liduan; Huang, Kai; Tong, Qiangsong] Huazhong Univ Sci & Technol, Human Dis Related Gene Res Grp, Union Hosp, Tongji Med Coll, Wuhan 430074, Hubei Province, Peoples R China.
[Huang, Kai] Huazhong Univ Sci & Technol, Dept Cardiol, Union Hosp, Tongji Med Coll, Wuhan 430074, Hubei Province, Peoples R China.
RP Jiang, GS (通讯作者)，Huazhong Univ Sci & Technol, Dept Surg, Union Hosp, Tongji Med Coll, Wuhan 430074, Hubei Province, Peoples R China.
EM zengfuqingunion@hotmail.com; qs_tong@hotmail.com
FU National Natural Science Foundation of China [30200284, 30600278, 30772359, 30972980, 81071997, 81072073]; Program for New Century Excellent Talents in University [NCET-06-0641]; Scientific Research Foundation for the Returned Overseas Chinese Scholars [2008-889]; Fundamental Research Funds for the Central Universities [2010JC025]
CR Allo M, 2009, NAT STRUCT MOL BIOL, V16, P717, DOI 10.1038/nsmb.1620
Cangemi R, 2008, ONCOGENE, V27, P2877, DOI 10.1038/sj.onc.1210953
Castanotto D, 2005, MOL THER, V12, P179, DOI 10.1016/j.ymthe.2005.03.003
Chen B, 2004, MOL CELL BIOL, V24, P3983, DOI 10.1128/MCB.24.9.3983-3991.2004
Chen H, 2004, CELL, V119, P169, DOI 10.1016/j.cell.2004.09.028
De MA, 2003, J BIOL CHEM, V278, P50377, DOI 10.1074/jbc.M310154200
Dong J, 2000, GENE, V253, P171, DOI 10.1016/S0378-1119(00)00251-1
Down T, 2002, GENOME RES, V12, P458, DOI 10.1101/gr.216102
Elkin M, 2001, FASEB J, V15, P1661, DOI 10.1096/fj.00-0895fje
Han J, 2007, P NATL ACAD SCI USA, V104, P12422, DOI 10.1073/pnas.0701635104
Haraguchi T, 2007, FEBS LETT, V581, P4949, DOI 10.1016/j.febslet.2007.09.028
Hawkins P, 2009, NUCLEIC ACIDS RES, V37, P2984, DOI 10.1093/nar/gkp127
Huang D, 2009, CARDIOVASC RES, V81, P98, DOI 10.1093/cvr/cvn264
Hulett M, 1999, NAT MED, V5, P803, DOI 10.1038/10525
Ilan N, 2006, INT J BIOCHEM CELL B, V38, P2018, DOI 10.1016/j.biocel.2006.06.004
Izquierdo M, 2005, CANCER GENE THER, V12, P217, DOI 10.1038/sj.cgt.7700791
Janowski B, 2005, NAT CHEM BIOL, V1, P216, DOI 10.1038/nchembio725
Janowski B, 2006, NAT PROTOC, V1, P436, DOI 10.1038/nprot.2006.64
Janowski B, 2006, NAT STRUCT MOL BIOL, V13, P787, DOI 10.1038/nsmb1140
Jiang P, 2002, J BIOL CHEM, V277, P8989, DOI 10.1074/jbc.M105682200
Kavi H, 2009, EPIGENET CHROMATIN, V2, P0, DOI 10.1186/1756-8935-2-15
Kim D, 2007, NAT REV GENET, V8, P173, DOI 10.1038/nrg2006
Kim D, 2006, NAT STRUCT MOL BIOL, V13, P793, DOI 10.1038/nsmb1142
Komatsu N, 2008, J IMMUNOL METHODS, V331, P82, DOI 10.1016/j.jim.2007.11.014
Kondo Y, 2008, NAT GENET, V40, P741, DOI 10.1038/ng.159
Li B, 2007, CELL, V128, P707, DOI 10.1016/j.cell.2007.01.015
Matzke M, 1989, EMBO J, V8, P643, DOI 10.1002/j.1460-2075.1989.tb03421.x
Murayama A, 2006, EMBO J, V25, P1081, DOI 10.1038/sj.emboj.7601012
Nakajima M, 1984, J BIOL CHEM, V259, P2283
Napoli S, 2009, EMBO J, V28, P1708, DOI 10.1038/emboj.2009.139
Ogishima T, 2005, CLIN CANCER RES, V11, P1028
Ogishima T, 2005, ONCOGENE, V24, P6765, DOI 10.1038/sj.onc.1208811
Pulukuri S, 2007, CANCER RES, V67, P6637, DOI 10.1158/0008-5472.CAN-07-0751
Sako A, 2004, CANCER RES, V64, P3624, DOI 10.1158/0008-5472.CAN-04-0304
Schubert S, 2005, J MOL BIOL, V348, P883, DOI 10.1016/j.jmb.2005.03.011
Suzuki K, 2009, CURR TOP MED CHEM, V9, P1079, DOI 10.2174/156802609789630875
Tang W, 2002, MODERN PATHOL, V15, P593, DOI 10.1038/modpathol.3880571
Tolia N, 2007, NAT CHEM BIOL, V3, P36, DOI 10.1038/nchembio848
Toyoshima M, 1999, J BIOL CHEM, V274, P24153, DOI 10.1074/jbc.274.34.24153
Turner A, 2009, MOL THER, V17, P360, DOI 10.1038/mt.2008.268
Turunen M, 2009, CIRC RES, V105, P604, DOI 10.1161/CIRCRESAHA.109.200774
Vlodavsky I, 2001, J CLIN INVEST, V108, P341, DOI 10.1172/JCI13662
Vlodavsky I, 1999, NAT MED, V5, P793, DOI 10.1038/10518
Wang Z, 2004, MODERN PATHOL, V18, P205, DOI 10.1038/M0DPATHOL.3800282
Weinberg M, 2006, RNA, V12, P256, DOI 10.1261/rna.2235106
Yamagishi M, 2009, MICROBES INFECT, V11, P500, DOI 10.1016/j.micinf.2009.02.003
Yoda M, 2010, NAT STRUCT MOL BIOL, V17, P17, DOI 10.1038/nsmb.1733
Zhang M, 2005, P NATL ACAD SCI USA, V102, P16967, DOI 10.1073/pnas.0503853102
Zhang Z, 2007, CANCER BIOL THER, V6, P587, DOI 10.4161/cbt.6.4.3888
Zheng L, 2010, PATHOL INT, V60, P268, DOI 10.1111/j.1440-1827.2010.02512.x
Zheng L, 2010, BMC CANCER, V10, P0, DOI 10.1186/1471-2407-10-33
NR 51
TC 47
Z9 48
U1 0
U2 14
PU PUBLIC LIBRARY SCIENCE
PI SAN FRANCISCO
PA 1160 BATTERY STREET, STE 100, SAN FRANCISCO, CA 94111 USA
SN 1932-6203
EI
J9 PLOS ONE
PD FEB 20
PY 2012
VL 7
IS 2
BP
EP
DI 10.1371/journal.pone.0031379
PG 13
WC Multidisciplinary Sciences
SC Science & Technology - Other Topics
GA 926YY
UT WOS:000302871500038
PM 22363633
ER
PT J
AU Nelson, LD
Bender, Christian
Mannsperger, Heiko
Buergy, Daniel
Kambakamba, Patryk
Mudduluru, Giridhar
Korf, Ulrike
Hughes, Dennis
Van dyke, MW
Allgayer, Heike
AF Nelson, Laura
Bender, Christian
Mannsperger, Heiko
Buergy, Daniel
Kambakamba, Patryk
Mudduluru, Giridhar
Korf, Ulrike
Hughes, Dennis
Van dyke, Michael
Allgayer, Heike
TI Triplex DNA-binding proteins are associated with clinical outcomes revealed by proteomic measurements in patients with colorectal cancer
SO MOLECULAR CANCER
LA English
DT Article
ID pre-messenger-rna; splicing factor; human breast; gene; u2af; exon; identification; involvement; expression; sequence
AB Background: Tri- and tetra-nucleotide repeats in mammalian genomes can induce formation of alternative non-B DNA structures such as triplexes and guanine (G)-quadruplexes. These structures can induce mutagenesis, chromosomal translocations and genomic instability. We wanted to determine if proteins that bind triplex DNA structures are quantitatively or qualitatively different between colorecta…
C1 [Nelson, Laura D.; Hughes, Dennis] Univ Texas MD Anderson Canc Ctr, Dept Pediat, Houston, TX 77030 USA.
[Bender, Christian; Mannsperger, Heiko; Korf, Ulrike; Allgayer, Heike] German Canc Res Ctr, Heidelberg, Germany.
[Buergy, Daniel; Allgayer, Heike] Heidelberg Univ, Med Fac Mannheim, Dept Anesthesiol & Intens Care Med, Mannheim, Germany.
[Van Dyke, Michael W.] Western Carolina Univ, Dept Chem & Phys, Cullowhee, NC 28723 USA.
RP Allgayer, H (通讯作者)，Heidelberg Univ, Med Fac Mannheim, Dept Anesthesiol & Intens Care Med, Mannheim, Germany.
EM Heike.Allgayer@umm.de
FU German Cancer Research Center (DKFZ); National Cancer Institute (NCI) [1RO1CA149501-01A1]; network SB-Cancer in the Helmholtz Alliance on Systems Biology, Heidelberg Germany; German Federal Ministry of Education and Science [01GS0890, 01GS0864]; Department of Anesthesiology and Intensive Care Medicine, Medical Faculty Mannheim, University of Heidelberg, Mannheim Germany; Experimental Surgery, …
CR Akhmedov A, 2000, NUCLEIC ACIDS RES, V28, P3022, DOI 10.1093/nar/28.16.3022
Asangani I, 2008, ONCOGENE, V27, P2128, DOI 10.1038/sj.onc.1210856
Bacolla A, 2006, NUCLEIC ACIDS RES, V34, P2663, DOI 10.1093/nar/gkl354
Bacolla A, 2011, J BIOL CHEM, V286, P10017, DOI 10.1074/jbc.M110.176636
Bacolla A, 2009, MOL CARCINOGEN, V48, P273, DOI 10.1002/mc.20507
Bayani J, 2011, MOL ONCOL, V5, P48, DOI 10.1016/j.molonc.2010.08.002
Belotserkovskii B, 2007, J BIOL CHEM, V282, P32433, DOI 10.1074/jbc.M704618200
Bladen C, 2005, J BIOL CHEM, V280, P5205, DOI 10.1074/jbc.M412758200
Castelo-branco P, 2004, MOL CELL BIOL, V24, P4174, DOI 10.1128/MCB.24.10.4174-4183.2004
Cer R, 2011, NUCLEIC ACIDS RES, V39, P0, DOI 10.1093/nar/gkq1170
Cobbold L, 2008, MOL CELL BIOL, V28, P40, DOI 10.1128/MCB.01298-07
Cosme R, 2009, J VIROL, V83, P2839, DOI 10.1128/JVI.02407-08
Darnell J, 2001, CELL, V107, P489, DOI 10.1016/S0092-8674(01)00566-9
Frank B, 2010, CARCINOGENESIS, V31, P442, DOI 10.1093/carcin/bgp293
Frankkamenetskii M, 1995, ANNU REV BIOCHEM, V64, P65, DOI 10.1146/annurev.bi.64.070195.000433
Frantz J, 1995, J BIOL CHEM, V270, P9413, DOI 10.1074/jbc.270.16.9413
Gama-carvalho M, 2001, J BIOL CHEM, V276, P13104, DOI 10.1074/jbc.M008759200
Gama-carvalho M, 2006, GENOME BIOL, V7, P0, DOI 10.1186/gb-2006-7-11-r113
Gamacarvalho M, 1997, J CELL BIOL, V137, P975, DOI 10.1083/jcb.137.5.975
Gaur R, 1995, RNA, V1, P407
Goncalves V, 2008, RNA, V14, P2538, DOI 10.1261/rna.1253408
Grosso A, 2008, EMBO REP, V9, P1087, DOI 10.1038/embor.2008.189
Hanahan D, 2011, CELL, V144, P646, DOI 10.1016/j.cell.2011.02.013
Hugh T, 1999, INT J CANCER, V82, P504, DOI 10.1002/(SICI)1097-0215(19990812)82:4<504::AID-IJC6>3.0.CO;2-6
Imai H, 1993, J CLIN INVEST, V92, P2419, DOI 10.1172/JCI116848
Iwao K, 1998, CANCER RES, V58, P1021
Izquierdo J, 2005, MOL CELL, V19, P475, DOI 10.1016/j.molcel.2005.06.015
Jain A, 2008, BIOCHIMIE, V90, P1117, DOI 10.1016/j.biochi.2008.02.011
Joos S, 1992, CANCER RES, V52, P6547
Kawasaki T, 2008, MODERN PATHOL, V21, P150, DOI 10.1038/modpathol.3800996
Korshunov A, 2010, ACTA NEUROPATHOL, V120, P253, DOI 10.1007/s00401-010-0688-8
Kuuselo R, 2010, GENE CHROMOSOME CANC, V49, P569, DOI 10.1002/gcc.20767
Lee H, 2007, CANCER RES, V67, P9315, DOI 10.1158/0008-5472.CAN-07-1128
Li S, 2009, NUCLEIC ACIDS RES, V37, P6746, DOI 10.1093/nar/gkp741
Loebke C, 2007, PROTEOMICS, V7, P558, DOI 10.1002/pmic.200600757
Mannsperger H, 2010, PROTEOME SCI, V8, P0, DOI 10.1186/1477-5956-8-69
Mannsperger H, 2010, BIOINFORMATICS, V26, P2202, DOI 10.1093/bioinformatics/btq347
Sayagues J, 2010, J PATHOL, V221, P308, DOI 10.1002/path.2712
Marinescu V, 2007, PLOS ONE, V2, P0, DOI 10.1371/journal.pone.0000828
Martin E, 2007, CANCER RES, V67, P10736, DOI 10.1158/0008-5472.CAN-07-2742
Mirkin S, 2007, NATURE, V447, P932, DOI 10.1038/nature05977
Musso M, 1998, BIOCHEMISTRY-US, V37, P3086, DOI 10.1021/bi9717486
Napierala M, 2005, J BIOL CHEM, V280, P37366, DOI 10.1074/jbc.M508065200
Nelson L, 2000, J BIOL CHEM, V275, P5573, DOI 10.1074/jbc.275.8.5573
Nikolova E, 2011, NATURE, V470, P498, DOI 10.1038/nature09775
Ozgenc A, 2005, MUTAT RES-FUND MOL M, V577, P237, DOI 10.1016/j.mrfmmm.2005.03.020
Pacheco T, 2006, MOL CELL BIOL, V26, P8183, DOI 10.1128/MCB.00350-06
Pacheco T, 2006, MOL BIOL CELL, V17, P4187, DOI 10.1091/mbc.E06-01-0036
Patel D, 2007, NUCLEIC ACIDS RES, V35, P7429, DOI 10.1093/nar/gkm711
Pfister S, 2009, ACTA NEUROPATHOL, V117, P457, DOI 10.1007/s00401-008-0467-y
Pospisil H, 2006, BMC GENOMICS, V7, P0, DOI 10.1186/1471-2164-7-148
Robinson C, 2000, AM J RESP CELL MOL, V22, P550, DOI 10.1165/ajrcmb.22.5.3930
Ruskin B, 1988, CELL, V52, P207, DOI 10.1016/0092-8674(88)90509-0
Salton M, 2010, CELL CYCLE, V9, P1568, DOI 10.4161/cc.9.8.11298
Sato S, 2005, GASTROENTEROLOGY, V129, P1225, DOI 10.1053/j.gastro.2005.07.025
Sauliere J, 2006, MOL CELL BIOL, V26, P8755, DOI 10.1128/MCB.00893-06
Schreiber E, 1989, NUCLEIC ACIDS RES, V17, P6419, DOI 10.1093/nar/17.15.6419
Sharma S, 2005, MOL CELL, V19, P485, DOI 10.1016/j.molcel.2005.07.014
Shav-tal Y, 2002, FEBS LETT, V531, P109, DOI 10.1016/S0014-5793(02)03447-6
Shi Y, 2009, MOL CELL, V33, P365, DOI 10.1016/j.molcel.2008.12.028
Shitashige M, 2007, GASTROENTEROLOGY, V132, P1039, DOI 10.1053/j.gastro.2007.01.007
Sjoblom T, 2006, SCIENCE, V314, P268, DOI 10.1126/science.1133427
Sridharan V, 2011, MOL CELL BIOL, V31, P652, DOI 10.1128/MCB.01000-10
Straub T, 1998, J BIOL CHEM, V273, P26261, DOI 10.1074/jbc.273.41.26261
Struhl K, 1999, CURRENT PROTOCOLS MO, V0, P0
Thorsen K, 2011, MOL CELL PROTEOMICS, V10, P0, DOI 10.1074/mcp.M110.002998
Tiscornia G, 2000, MOL CELL, V5, P959, DOI 10.1016/S1097-2765(00)80261-0
Tsoi H, 2011, HUM MOL GENET, V20, P3787, DOI 10.1093/hmg/ddr297
Van DM, 2004, J BIOL CHEM, V279, P24323, DOI 10.1074/jbc.M401981200
Wagenaar R, 2001, CANCER RES, V61, P2097
Walther A, 2009, NAT REV CANCER, V9, P489, DOI 10.1038/nrc2645
Wang G, 2004, P NATL ACAD SCI USA, V101, P13448, DOI 10.1073/pnas.0405116101
Wood L, 2007, SCIENCE, V318, P1108, DOI 10.1126/science.1145720
Zamore P, 1991, EMBO J, V10, P207, DOI 10.1002/j.1460-2075.1991.tb07937.x
Zhao J, 2010, CELL MOL LIFE SCI, V67, P43, DOI 10.1007/s00018-009-0131-2
Zolotukhin A, 2002, J BIOL CHEM, V277, P3935, DOI 10.1074/jbc.M107598200
NR 76
TC 23
Z9 23
U1 2
U2 20
PU BMC
PI LONDON
PA CAMPUS, 4 CRINAN ST, LONDON N1 9XW, ENGLAND
SN 1476-4598
EI
J9 MOL CANCER
PD JUN 8
PY 2012
VL 11
IS
BP
EP
DI 10.1186/1476-4598-11-38
PG 17
WC Biochemistry & Molecular Biology; Oncology
SC Biochemistry & Molecular Biology; Oncology
GA 068BK
UT WOS:000313339300001
PM 22682314
ER
PT J
AU Fleck, Daniel
Garratt, AN
Haass, Christian
Willem, Michael
AF Fleck, Daniel
Garratt, Alistair
Haass, Christian
Willem, Michael
TI BACE1 Dependent Neuregulin Processing: Review
SO CURRENT ALZHEIMER RESEARCH
LA English
DT Article
DE Alzheimer's disease; A beta; APP; BACE1; neuregulin; schizophrenia; secretase
ID amyloid precursor protein; alpha-converting-enzyme; peripheral nervous-system; meltrin-beta adam19; alzheimers-disease; heart development; cardiac development; secretase cleavage; gamma-secretase; schwann-cell
AB Neuregulin-1 (NRG1), known also as heregulin, acetylcholine receptor inducing activity (ARIA), glial growth factor (GGF), or sensory and motor neuron derived factor (SMDF), plays essential roles in several developmental processes, and is required also later in life. Many variants of NRG1 are produced via alternative splicing and usage of distinct promoters. All contain an epidermal growth fact…
C1 [Fleck, Daniel; Haass, Christian; Willem, Michael] Univ Munich, German Ctr Neurodegenert Dis DZNE, D-80336 Munich, Germany.
[Fleck, Daniel; Haass, Christian; Willem, Michael] Univ Munich, Adolf Butenandt Inst, D-80336 Munich, Germany.
[Garratt, Alistair N.] Max Delbruck Ctr Mol Med, D-13125 Berlin, Germany.
RP Willem, M (通讯作者)，Univ Munich, German Ctr Neurodegenert Dis DZNE, D-80336 Munich, Germany.
EM Michael.Willem@med.uni-muenchen.de
FU Deutsche Forschungsgemeinschaft (DFG); Leibniz Award; National Genome Research Network (NGFNplus); Helmholtz Alliance for Mental Health and Ageing (HELMA); Virtual Institute Neurodegeneration Ageing; Breuer foundation; Forschungsprofessur of the Ludwig-Maximilians-University; [SFB596]; [A9]
CR Bao J, 2004, NAT NEUROSCI, V7, P1250, DOI 10.1038/nn1342
Bao J, 2003, J CELL BIOL, V161, P1133, DOI 10.1083/jcb.200212085
Bermingham-mcdonogh O, 1997, MOL CELL NEUROSCI, V10, P184, DOI 10.1006/mcne.1997.0654
Birchmeier C, 2008, GLIA, V56, P1491, DOI 10.1002/glia.20753
Brinkmann B, 2008, NEURON, V59, P581, DOI 10.1016/j.neuron.2008.06.028
Britsch S, 1998, GENE DEV, V12, P1825, DOI 10.1101/gad.12.12.1825
Burden S, 1997, NEURON, V18, P847, DOI 10.1016/S0896-6273(00)80324-4
Buxbaum J, 1998, J BIOL CHEM, V273, P27765, DOI 10.1074/jbc.273.43.27765
Chaudhury A, 2003, J NEUROPATH EXP NEUR, V62, P42, DOI 10.1093/jnen/62.1.42
Dejaegere T, 2008, P NATL ACAD SCI USA, V105, P9775, DOI 10.1073/pnas.0800507105
Esper R, 2006, BRAIN RES REV, V51, P161, DOI 10.1016/j.brainresrev.2005.11.006
Eto K, 2006, BIOCHEM BIOPH RES CO, V350, P263, DOI 10.1016/j.bbrc.2006.09.028
Falls D, 2003, J NEUROCYTOL, V32, P619, DOI 10.1023/B:NEUR.0000020614.83883.be
Fischbach G, 2007, NEURON, V54, P495, DOI 10.1016/j.neuron.2007.05.009
Freese C, 2009, FEBS J, V276, P1568, DOI 10.1111/j.1742-4658.2009.06889.x
Garratt A, 2006, J MOL CELL CARDIOL, V41, P215, DOI 10.1016/j.yjmcc.2006.05.020
Garratt A, 2000, J CELL BIOL, V148, P1035, DOI 10.1083/jcb.148.5.1035
Garratt A, 2000, BIOESSAYS, V22, P987, DOI 10.1002/1521-1878(200011)22:11<987::AID-BIES5>3.0.CO;2-5
Gassmann M, 1995, NATURE, V378, P390, DOI 10.1038/378390a0
Glenner G, 1984, BIOCHEM BIOPH RES CO, V120, P885, DOI 10.1016/S0006-291X(84)80190-4
Haass C, 1992, NATURE, V359, P322, DOI 10.1038/359322a0
Haass C, 2004, EMBO J, V23, P483, DOI 10.1038/sj.emboj.7600061
Haass C, 2007, NAT REV MOL CELL BIO, V8, P101, DOI 10.1038/nrm2101
Hahn C, 2006, NAT MED, V12, P824, DOI 10.1038/nm1418
Hardy J, 2002, SCIENCE, V297, P353, DOI 10.1126/science.1072994
Harrison S, 2003, MOL CELL NEUROSCI, V24, P646, DOI 10.1016/S1044-7431(03)00227-6
Hong L, 2000, SCIENCE, V290, P150, DOI 10.1126/science.290.5489.150
Horiuchi K, 2005, DEV BIOL, V283, P459, DOI 10.1016/j.ydbio.2005.05.004
Horiuchi K, 2007, J IMMUNOL, V179, P2686, DOI 10.4049/jimmunol.179.5.2686
Hu X, 2008, FASEB J, V22, P2970, DOI 10.1096/fj.08-106666
Hu X, 2006, NAT NEUROSCI, V9, P1520, DOI 10.1038/nn1797
Hussain I, 1999, MOL CELL NEUROSCI, V14, P419, DOI 10.1006/mcne.1999.0811
Koike H, 1999, BIOCHEM J, V343, P371, DOI 10.1042/0264-6021:3430371
Kramer R, 1996, P NATL ACAD SCI USA, V93, P4833, DOI 10.1073/pnas.93.10.4833
Kurohara K, 2004, DEV BIOL, V267, P14, DOI 10.1016/j.ydbio.2003.10.021
Laird F, 2005, J NEUROSCI, V25, P11693, DOI 10.1523/JNEUROSCI.2766-05.2005
Lammich S, 1999, P NATL ACAD SCI USA, V96, P3922, DOI 10.1073/pnas.96.7.3922
Lee K, 1995, NATURE, V378, P394, DOI 10.1038/378394a0
Lemke G, 1996, MOL CELL NEUROSCI, V7, P247, DOI 10.1006/mcne.1996.0019
Li B, 2007, NEURON, V54, P583, DOI 10.1016/j.neuron.2007.03.028
Lin W, 2000, P NATL ACAD SCI USA, V97, P1299, DOI 10.1073/pnas.97.3.1299
Lin X, 2000, P NATL ACAD SCI USA, V97, P1456, DOI 10.1073/pnas.97.4.1456
Liu Y, 2007, BIOCHEM BIOPH RES CO, V354, P505, DOI 10.1016/j.bbrc.2007.01.009
Loeb J, 1995, J CELL BIOL, V130, P127, DOI 10.1083/jcb.130.1.127
Longart M, 2007, BRAIN RES BULL, V73, P210, DOI 10.1016/j.brainresbull.2007.02.014
Mei L, 2008, NAT REV NEUROSCI, V9, P437, DOI 10.1038/nrn2392
Meyer D, 1997, DEVELOPMENT, V124, P3575
Meyer D, 1995, NATURE, V378, P386, DOI 10.1038/378386a0
Michailov G, 2004, SCIENCE, V304, P700, DOI 10.1126/science.1095862
Montero J, 2000, MOL CELL NEUROSCI, V16, P631, DOI 10.1006/mcne.2000.0896
Montero J, 2002, BIOCHEM J, V363, P211, DOI 10.1042/0264-6021:3630211
Morris J, 1999, NEURON, V23, P273, DOI 10.1016/S0896-6273(00)80779-5
Murphy G, 2008, NAT REV CANCER, V8, P929, DOI 10.1038/nrc2459
Pankonin M, 2009, BRAIN RES, V1258, P1, DOI 10.1016/j.brainres.2008.12.047
Reiss K, 2009, SEMIN CELL DEV BIOL, V20, P126, DOI 10.1016/j.semcdb.2008.11.002
Riethmacher D, 1997, NATURE, V389, P725, DOI 10.1038/39593
Rio C, 2000, J BIOL CHEM, V275, P10379, DOI 10.1074/jbc.275.14.10379
Rosenberg G, 2009, LANCET NEUROL, V8, P205, DOI 10.1016/S1474-4422(09)70016-X
Sankaranarayanan S, 2009, J PHARMACOL EXP THER, V328, P131, DOI 10.1124/jpet.108.143628
Savonenko A, 2008, P NATL ACAD SCI USA, V105, P5585, DOI 10.1073/pnas.0710373105
Shi W, 2003, DEV BIOL, V261, P371, DOI 10.1016/S0012-1606(03)00315-4
Shirakabe K, 2001, J BIOL CHEM, V276, P9352, DOI 10.1074/jbc.M007913200
Shirotani K, 2004, J BIOL CHEM, V279, P41340, DOI 10.1074/jbc.M405768200
Sinha S, 1999, NATURE, V402, P537, DOI 10.1038/990114
Son Y, 1996, TRENDS NEUROSCI, V19, P280, DOI 10.1016/S0166-2236(96)10032-1
Stefansson H, 2004, ANN MED, V36, P62, DOI 10.1080/07853890310017585
Steiner H, 2008, J BIOL CHEM, V283, P29627, DOI 10.1074/jbc.R800010200
Talmage D, 2004, J COMP NEUROL, V472, P134, DOI 10.1002/cne.20091
Taveggia C, 2005, NEURON, V47, P681, DOI 10.1016/j.neuron.2005.08.017
Thiel K, 2006, BIOCHEM BIOPH RES CO, V350, P629, DOI 10.1016/j.bbrc.2006.09.095
Vassar R, 1999, SCIENCE, V286, P735, DOI 10.1126/science.286.5440.735
Walss-bass C, 2006, BIOL PSYCHIAT, V60, P548, DOI 10.1016/j.biopsych.2006.03.017
Wen L, 2010, P NATL ACAD SCI USA, V107, P1211, DOI 10.1073/pnas.0910302107
Willem M, 2006, SCIENCE, V314, P664, DOI 10.1126/science.1132341
Woldeyesus M, 1999, GENE DEV, V13, P2538, DOI 10.1101/gad.13.19.2538
Wolpowitz D, 2000, NEURON, V25, P79, DOI 10.1016/S0896-6273(00)80873-9
Woo R, 2007, NEURON, V54, P599, DOI 10.1016/j.neuron.2007.04.009
Yan R, 1999, NATURE, V402, P533, DOI 10.1038/990107
Yokozeki T, 2007, GENES CELLS, V12, P329, DOI 10.1111/j.1365-2443.2007.01060.x
Zhang X, 2009, EUR J NEUROSCI, V30, P2271, DOI 10.1111/j.1460-9568.2009.07017.x
Zhao J, 2007, J NEUROSCI, V27, P3639, DOI 10.1523/JNEUROSCI.4396-06.2007
Zhou H, 2004, MOL CELL BIOL, V24, P96, DOI 10.1128/MCB.24.1.96-104.2004
NR 82
TC 55
Z9 56
U1 0
U2 18
PU BENTHAM SCIENCE PUBL LTD
PI SHARJAH
PA EXECUTIVE STE Y26, PO BOX 7917, SAIF ZONE, 1200 BR SHARJAH, U ARAB EMIRATES
SN 1567-2050
EI
J9 CURR ALZHEIMER RES
PD FEB 15
PY 2012
VL 9
IS 2
BP 178
EP 183
DI 10.2174/156720512799361637
PG 6
WC Clinical Neurology; Neurosciences
SC Neurosciences & Neurology
GA 941YX
UT WOS:000304006900005
PM 22455478
ER
PT J
AU Xu, XJ
Boumechache, Miyyada
Robinson, LE
Marschall, Viola
Gorecki, DC
Masin, Marianela
Murrell-lagnado, RD
AF Xu, Xing
Boumechache, Miyyada
Robinson, Lucy
Marschall, Viola
Gorecki, Dariusz
Masin, Marianela
Murrell-lagnado, Ruth
TI Splice variants of the P2X7 receptor reveal differential agonist dependence and functional coupling with pannexin-1
SO JOURNAL OF CELL SCIENCE
LA English
DT Article
DE NAD; P2X7; Pannexin
ID human p2x(7) receptor; pore formation; cutting edge; cell-death; purinergic receptor; adp-ribosylation; cation channel; binding-site; cancer-cell; atp release
AB P2X7 receptors function as ATP-gated cation channels but also interact with other proteins as part of a larger signalling complex to mediate a variety of downstream responses that are dependent upon the cell type in which they are expressed. Receptor-mediated membrane permeabilization to large molecules precedes the induction of cell death, but remains poorly understood. The mechanisms that un…
C1 [Xu, Xing Jian; Boumechache, Miyyada; Robinson, Lucy E.; Marschall, Viola; Masin, Marianela; Murrell-Lagnado, Ruth D.] Univ Cambridge, Dept Pharmacol, Cambridge CB2 1PD, England.
[Gorecki, Dariusz C.] Univ Portsmouth, Sch Pharm & Biomed Sci, Portsmouth PO1 2DT, Hants, England.
RP Murrell-Lagnado, RD (通讯作者)，Univ Cambridge, Dept Pharmacol, Tennis Court Rd, Cambridge CB2 1PD, England.
EM rdm1003@cam.ac.uk
FU Biotechnology and Biological Sciences Research Council [BB/F001320/1]; Overseas Reasearch Studentship; Cambridge Overseas Trust; King's College Cambridge; Algerian government; David James studentship from the Department of Pharmacology, University of Cambridge; Fullbright Commission; Transchannel Neuroscience Network (TC2N), EU Interreg Program [7-003-FR_TC2N]; BBSRC [BB/F001320/1] Funding Sou…
CR Adinolfi E, 2005, MOL BIOL CELL, V16, P3260, DOI 10.1091/mbc.E04-11-1025
Adinolfi E, 2010, FASEB J, V24, P3393, DOI 10.1096/fj.09-153601
Adriouch S, 2002, J IMMUNOL, V169, P4108, DOI 10.4049/jimmunol.169.8.4108
Adriouch S, 2008, FASEB J, V22, P861, DOI 10.1096/fj.07-9294com
Antonio L, 2011, BRIT J PHARMACOL, V163, P1069, DOI 10.1111/j.1476-5381.2011.01303.x
Bao L, 2004, FEBS LETT, V572, P65, DOI 10.1016/j.febslet.2004.07.009
Baranova A, 2004, GENOMICS, V83, P706, DOI 10.1016/j.ygeno.2003.09.025
Boumechache M, 2009, J BIOL CHEM, V284, P13446, DOI 10.1074/jbc.M901255200
Brough D, 2002, MOL CELL NEUROSCI, V19, P272, DOI 10.1006/mcne.2001.1054
Cabrini G, 2005, J IMMUNOL, V175, P82, DOI 10.4049/jimmunol.175.1.82
Cankurtaran-sayar S, 2009, MOL PHARMACOL, V76, P1323, DOI 10.1124/mol.109.059923
Cheewatrakoolpong B, 2005, BIOCHEM BIOPH RES CO, V332, P17, DOI 10.1016/j.bbrc.2005.04.087
Chekeni F, 2010, NATURE, V467, P863, DOI 10.1038/nature09413
Chen L, 2006, CRIT REV IMMUNOL, V26, P499, DOI 10.1615/CritRevImmunol.v26.i6.30
Chessell I, 2005, PAIN, V114, P386, DOI 10.1016/j.pain.2005.01.002
Dardano A, 2009, J CLIN ENDOCR METAB, V94, P695, DOI 10.1210/jc.2008-1322
Denlinger L, 2001, J IMMUNOL, V167, P1871, DOI 10.4049/jimmunol.167.4.1871
Di VF, 2001, BLOOD, V97, P587, DOI 10.1182/blood.V97.3.587
Donnelly-roberts D, 2007, BRIT J PHARMACOL, V151, P571, DOI 10.1038/sj.bjp.0707265
Eickhorst A, 2002, J GEN PHYSIOL, V120, P119, DOI 10.1085/jgp.20028535
Faria R, 2005, AM J PHYSIOL-CELL PH, V288, P0, DOI 10.1152/ajpcell.00215.2004
Feng Y, 2006, NUCLEOS NUCLEOT NUCL, V25, P1271, DOI 10.1080/15257770600890921
Feng Y, 2006, J BIOL CHEM, V281, P17228, DOI 10.1074/jbc.M602999200
Gu B, 2009, AM J PHYSIOL-CELL PH, V297, P0, DOI 10.1152/ajpcell.00079.2009
Gu B, 2001, J BIOL CHEM, V276, P11135, DOI 10.1074/jbc.M010353200
Guerra A, 2003, J ENDOTOXIN RES, V9, P256, DOI 10.1179/096805103225001468
Guo C, 2007, MOL PHARMACOL, V72, P1447, DOI 10.1124/mol.107.035980
Hong S, 2009, J IMMUNOL, V183, P578, DOI 10.4049/jimmunol.0900120
Iglesias R, 2008, AM J PHYSIOL-CELL PH, V295, P0, DOI 10.1152/ajpcell.00228.2008
Jiang L, 2005, AM J PHYSIOL-CELL PH, V289, P0, DOI 10.1152/ajpcell.00253.2005
Khakh B, 1999, NAT NEUROSCI, V2, P322, DOI 10.1038/7233
Kim M, 2001, EMBO J, V20, P6347, DOI 10.1093/emboj/20.22.6347
Le SH, 2004, J BIOL CHEM, V279, P16918, DOI 10.1074/jbc.M313064200
Locovei S, 2007, FEBS LETT, V581, P483, DOI 10.1016/j.febslet.2006.12.056
Locovei S, 2006, P NATL ACAD SCI USA, V103, P7655, DOI 10.1073/pnas.0601037103
Ma W, 2009, J PHARMACOL EXP THER, V328, P409, DOI 10.1124/jpet.108.146365
Mackenzie A, 2005, J BIOL CHEM, V280, P33968, DOI 10.1074/jbc.M502705200
Masin M, 2012, BRIT J PHARMACOL, V165, P978, DOI 10.1111/j.1476-5381.2011.01624.x
Moore S, 2007, CELL SIGNAL, V19, P855, DOI 10.1016/j.cellsig.2006.10.010
Nicke A, 2009, J BIOL CHEM, V284, P25813, DOI 10.1074/jbc.M109.033134
North R, 2002, PHYSIOL REV, V82, P1013, DOI 10.1152/physrev.00015.2002
Nuttle L, 1994, J BIOL CHEM, V269, P13988
Okkenhaug K, 2006, J IMMUNOL, V177, P5122, DOI 10.4049/jimmunol.177.8.5122
Pelegrin P, 2006, EMBO J, V25, P5071, DOI 10.1038/sj.emboj.7601378
Pelegrin P, 2009, PURINERG SIGNAL, V5, P129, DOI 10.1007/s11302-009-9141-7
Pfeiffer Z, 2004, J LEUKOCYTE BIOL, V75, P1173, DOI 10.1189/jlb.1203648
Placido R, 2006, CELL IMMUNOL, V244, P10, DOI 10.1016/j.cellimm.2007.02.001
Qiu F, 2009, AM J PHYSIOL-CELL PH, V296, P0, DOI 10.1152/ajpcell.00433.2008
Qu Y, 2011, J IMMUNOL, V186, P6553, DOI 10.4049/jimmunol.1100478
Qureshi O, 2007, J CELL SCI, V120, P3838, DOI 10.1242/jcs.010348
Ransford G, 2009, AM J RESP CELL MOL, V41, P525, DOI 10.1165/rcmb.2008-0367OC
Scemes E, 2009, PFLUG ARCH EUR J PHY, V457, P1207, DOI 10.1007/s00424-008-0591-5
Schachter J, 2008, J CELL SCI, V121, P3261, DOI 10.1242/jcs.029991
Seman M, 2003, IMMUNITY, V19, P571, DOI 10.1016/S1074-7613(03)00266-8
Sikora A, 1999, J IMMUNOL, V163, P558
Smart M, 2003, J BIOL CHEM, V278, P8853, DOI 10.1074/jbc.M211094200
Taylor S, 2008, J IMMUNOL, V180, P300, DOI 10.4049/jimmunol.180.1.300
Taylor S, 2009, J LEUKOCYTE BIOL, V85, P978, DOI 10.1189/jlb.0408251
Verhoef P, 2003, J IMMUNOL, V170, P5728, DOI 10.4049/jimmunol.170.11.5728
Virginio C, 1999, J PHYSIOL-LONDON, V519, P335, DOI 10.1111/j.1469-7793.1999.0335m.x
Wiley J, 2002, LANCET, V359, P1114, DOI 10.1016/S0140-6736(02)08156-4
Wilson H, 2002, J BIOL CHEM, V277, P34017, DOI 10.1074/jbc.M205120200
Yan Z, 2008, J GEN PHYSIOL, V132, P563, DOI 10.1085/jgp.200810059
Yip L, 2009, FASEB J, V23, P1685, DOI 10.1096/fj.08-126458
NR 64
TC 53
Z9 55
U1 0
U2 5
PU COMPANY OF BIOLOGISTS LTD
PI CAMBRIDGE
PA BIDDER BUILDING CAMBRIDGE COMMERCIAL PARK COWLEY RD, CAMBRIDGE CB4 4DL, CAMBS, ENGLAND
SN 0021-9533
EI
J9 J CELL SCI
PD AUG 15
PY 2012
VL 125
IS 16
BP 3776
EP 3789
DI 10.1242/jcs.099374
PG 14
WC Cell Biology
SC Cell Biology
GA 016NJ
UT WOS:000309525300010
PM 22553206
ER
PT J
AU Picarda, Gaelle
Surget, Sylvanie
Guiho, Romain
Teletchea, Stephane
Berreur, Martine
Tirode, Franck
Pellat-deceunynck, Catherine
Heymann, Dominique
Trichet, Valerie
Redini, Francoise
AF Picarda, Gaelle
Surget, Sylvanie
Guiho, Romain
Teletchea, Stephane
Berreur, Martine
Tirode, Franck
Pellat-deceunynck, Catherine
Heymann, Dominique
Trichet, Valerie
Redini, Francoise
TI A Functional, New Short Isoform of Death Receptor 4 in Ewing's Sarcoma Cell Lines May be Involved in TRAIL Sensitivity/Resistance Mechanisms
SO MOLECULAR CANCER RESEARCH
LA English
DT Article
ID apoptosis-inducing ligand; phase-i; c-flip; transcription factor; monoclonal-antibody; solid tumor; t-cell; cancer; expression; protein
AB Ewing's sarcoma (ES) is a high-grade neoplasm arising in bones of children and adolescents. Survival rate decreases from greater than 50% to only 20% after 5 years for patients not responding to treatment or presenting metastases at diagnosis. TRAIL, which has strong antitumoral activity, is a promising therapeutic candidate. To address TRAIL sensitivity, 7 human ES cell lines were used. Cell …
C1 [Redini, Francoise] Nantes Atlantique Univ, Lab Physiopathol Resorpt Osseuse & Therapie Tumeu, Univ Nantes, EA3822,UMR S957,Fac Med, F-44035 Nantes 1, France.
[Picarda, Gaelle; Guiho, Romain; Teletchea, Stephane; Berreur, Martine; Heymann, Dominique; Trichet, Valerie; Redini, Francoise] INSERM, Equipe Labellisee LIGUE UMR 957 2012, F-75654 Paris 13, France.
[Surget, Sylvanie; Pellat-Deceunynck, Catherine] Univ Nantes, IRT UN, INSERM UMR 892, Nantes, France.
[Tirode, Franck] Inst Curie, Paris, France.
[Tirode, Franck] INSERM, U830, Unite Genet & Biol Canc, Paris, France.
RP Redini, F (通讯作者)，Nantes Atlantique Univ, Lab Physiopathol Resorpt Osseuse & Therapie Tumeu, Univ Nantes, EA3822,UMR S957,Fac Med, 1 Rue Gaston Veil, F-44035 Nantes 1, France.
EM francoise.redini@univ-nantes.fr
FU Federation Nationale Enfants et Sante; Societe Francaise de lutte contre les Cancers et les leucemies de l'Enfant et de l'Adolescent
CR Adams C, 2008, CELL DEATH DIFFER, V15, P751, DOI 10.1038/sj.cdd.4402306
Bouralexis S, 2005, APOPTOSIS, V10, P35, DOI 10.1007/s10495-005-6060-0
Cohen M, 1996, RADIOGRAPHICS, V16, P523, DOI 10.1148/radiographics.16.3.8897621
Cotterill S, 2000, J CLIN ONCOL, V18, P3108, DOI 10.1200/JCO.2000.18.17.3108
Dauphinot L, 2001, ONCOGENE, V20, P3258, DOI 10.1038/sj.onc.1204437
Ewing J, 1921, P NEW YORK PATHOLOGI, V21, P17
Folpe A, 2001, AM J SURG PATHOL, V25, P1061, DOI 10.1097/00000478-200108000-00011
Galligan L, 2005, MOL CANCER THER, V4, P2026, DOI 10.1158/1535-7163.MCT-05-0262
Graham F, 1977, J GEN VIROL, V36, P59, DOI 10.1099/0022-1317-36-1-59
Hense H, 1999, KLIN PADIATR, V211, P271, DOI 10.1055/s-2008-1043799
Holen I, 2006, CLIN SCI, V110, P279, DOI 10.1042/CS20050175
Jaffe R, 1984, AM J SURG PATHOL, V8, P885, DOI 10.1097/00000478-198412000-00001
Jiang Z, 1999, P SOC EXP BIOL MED, V220, P64, DOI 10.1046/j.1525-1373.1999.d01-11.x
Kontny H, 2001, CELL DEATH DIFFER, V8, P506, DOI 10.1038/sj.cdd.4400836
Kruyt F, 2008, CANCER LETT, V263, P14, DOI 10.1016/j.canlet.2008.02.003
Kurbanov B, 2007, ONCOGENE, V26, P3364, DOI 10.1038/sj.onc.1210134
Lau Y, 2007, BRIT J CANCER, V96, P1716, DOI 10.1038/sj.bjc.6603774
Leong S, 2009, J CLIN ONCOL, V27, P4413, DOI 10.1200/JCO.2008.21.7422
Liabakk N, 2004, VITAM HORM, V67, P65
Longley D, 2006, ONCOGENE, V25, P838, DOI 10.1038/sj.onc.1209122
May W, 1993, P NATL ACAD SCI USA, V90, P5752, DOI 10.1073/pnas.90.12.5752
Menoret E, 2006, BLOOD, V108, P1346, DOI 10.1182/blood-2005-12-007971
Mitsiades N, 2001, CANCER RES, V61, P2704
Mongkolsapaya J, 1999, NAT STRUCT BIOL, V6, P1048
Naismith J, 1998, TRENDS BIOCHEM SCI, V23, P74, DOI 10.1016/S0968-0004(97)01164-X
Nakatani F, 2003, J BIOL CHEM, V278, P15105, DOI 10.1074/jbc.M211470200
Picarda G, 2010, CLIN CANCER RES, V16, P2363, DOI 10.1158/1078-0432.CCR-09-1779
Plummer R, 2007, CLIN CANCER RES, V13, P6187, DOI 10.1158/1078-0432.CCR-07-0950
Qin X, 2003, P NATL ACAD SCI USA, V100, P183, DOI 10.1073/pnas.232688199
Sali A, 1993, J MOL BIOL, V234, P779, DOI 10.1006/jmbi.1993.1626
Screaton G, 1997, CURR BIOL, V7, P693, DOI 10.1016/S0960-9822(06)00297-1
Stiller C, 2006, EUR J CANCER, V42, P2124, DOI 10.1016/j.ejca.2006.05.015
Tolcher A, 2007, J CLIN ONCOL, V25, P1390, DOI 10.1200/JCO.2006.08.8898
Trichet V, 2006, J IMMUNOL, V177, P6129, DOI 10.4049/jimmunol.177.9.6129
Wakelee H, 2010, ANN ONCOL, V21, P376, DOI 10.1093/annonc/mdp292
Wang S, 2003, ONCOGENE, V22, P8628, DOI 10.1038/sj.onc.1207232
Waterhouse A, 2009, BIOINFORMATICS, V25, P1189, DOI 10.1093/bioinformatics/btp033
Wilson T, 2007, CANCER RES, V67, P5754, DOI 10.1158/0008-5472.CAN-06-3585
Wu G, 2009, CANCER LETT, V285, P1, DOI 10.1016/j.canlet.2009.02.029
Zhang L, 2005, CANCER GENE THER, V12, P228, DOI 10.1038/sj.cgt.7700792
Zhang X, 1999, CANCER RES, V59, P2747
NR 41
TC 7
Z9 8
U1 0
U2 4
PU AMER ASSOC CANCER RESEARCH
PI PHILADELPHIA
PA 615 CHESTNUT ST, 17TH FLOOR, PHILADELPHIA, PA 19106-4404 USA
SN 1541-7786
EI
J9 MOL CANCER RES
PD MAR 15
PY 2012
VL 10
IS 3
BP 336
EP 346
DI 10.1158/1541-7786.MCR-11-0390
PG 11
WC Oncology; Cell Biology
SC Oncology; Cell Biology
GA 912EO
UT WOS:000301777700007
PM 22258765
ER
PT J
AU Chandra, Manasa
Zang, Shengbing
Li, Haiqing
Zimmerman, LJ
Champer, Jackson
Tsuyada, Akihiro
Chow, Amy
Zhou, Weiying
Yu, Yang
Gao, Harry
Ren, Xiubao
Lin, Ren-Jang
Wang, SE
AF Chandra, Manasa
Zang, Shengbing
Li, Haiqing
Zimmerman, Lisa
Champer, Jackson
Tsuyada, Akihiro
Chow, Amy
Zhou, Weiying
Yu, Yang
Gao, Harry
Ren, Xiubao
Lin, Ren-jang
Wang, Shizhen
TI Nuclear Translocation of Type I Transforming Growth Factor beta Receptor Confers a Novel Function in RNA Processing
SO MOLECULAR AND CELLULAR BIOLOGY
LA English
DT Article
ID mammary epithelial-cell; breast-cancer; peptide identification; microrna maturation; l45 loop; protein; kinase; activation; specificity; erbb2
AB Signaling of transforming growth factor beta (TGF-beta) is redirected in cancer to promote malignancy, but how TGF-beta function is altered in a transformed cell is not fully understood. We investigated TGF-beta signaling by profiling proteins that differentially bound to type I TGF-beta receptor (T beta RI) in nontransformed, HER2-transformed, and HER2-negative breast cancer cells using immun…
C1 [Chandra, Manasa; Tsuyada, Akihiro; Chow, Amy; Zhou, Weiying; Yu, Yang; Wang, Shizhen Emily] City Hope Comprehens Canc Ctr, Dept Canc Biol, Duarte, CA USA.
[Zang, Shengbing; Lin, Ren-Jang] City Hope Comprehens Canc Ctr, Dept Mol & Cellular Biol, Duarte, CA USA.
[Champer, Jackson] City Hope Comprehens Canc Ctr, Dept Immunol, Duarte, CA USA.
[Lin, Ren-Jang; Wang, Shizhen Emily] City Hope Comprehens Canc Ctr, Beckman Res Inst City Hope, Mol Oncol Program, Duarte, CA USA.
[Li, Haiqing] City Hope Comprehens Canc Ctr, Bioinformat Core Facil, Duarte, CA USA.
[Gao, Harry] City Hope Comprehens Canc Ctr, DNA Sequencing Solexa Core Facil, Duarte, CA USA.
[Chandra, Manasa; Champer, Jackson] City Hope Irell & Manella Grad Sch Biol Sci, Duarte, CA USA.
[Zimmerman, Lisa J.] Vanderbilt Ingram Canc Ctr, Jim Ayers Inst Precanc Detect & Diag, Nashville, TN USA.
[Zimmerman, Lisa J.] Vanderbilt Univ, Sch Med, Dept Biochem, Nashville, TN 37212 USA.
[Yu, Yang; Ren, Xiubao] Tianjin Med Univ, Tianjin Canc Inst & Hosp, Dept Immunol & Biotherapy, Tianjin, Peoples R China.
[Zang, Shengbing] Fujian Med Univ, Dept Pathol, Fuzhou, Fujian, Peoples R China.
[Zang, Shengbing] Fujian Med Univ, Inst Oncol, Fuzhou, Fujian, Peoples R China.
RP Wang, SE (通讯作者)，City Hope Comprehens Canc Ctr, Dept Canc Biol, Duarte, CA USA.
EM ewang@coh.org
FU National Institutes of Health [R00 CA125892, R01 GM40639, P30 CA033572]; NATIONAL CANCER INSTITUTE [P30CA033572, R00CA125892, K99CA125892] Funding Source: NIH RePORTER; NATIONAL INSTITUTE OF GENERAL MEDICAL SCIENCES [R01GM040639] Funding Source: NIH RePORTER
CR Ail H, 2004, ENCY MASS SPECTROM A, V2, P10
Albitar L, 2010, MOL CANCER, V9, P0, DOI 10.1186/1476-4598-9-166
Bailey T, 2006, NUCLEIC ACIDS RES, V34, P0, DOI 10.1093/nar/gkl198
Bakin A, 2002, J CELL SCI, V115, P3193
Baron A, 2009, IDRUGS, V12, P302
Burd C, 1994, EMBO J, V13, P1197, DOI 10.1002/j.1460-2075.1994.tb06369.x
Carpenter G, 2003, CURR OPIN CELL BIOL, V15, P143, DOI 10.1016/S0955-0674(03)00015-2
Chow A, 2011, J MAMMARY GLAND BIOL, V16, P81, DOI 10.1007/s10911-011-9206-4
Davis B, 2008, NATURE, V454, P56, DOI 10.1038/nature07086
Davis B, 2010, MOL CELL, V39, P373, DOI 10.1016/j.molcel.2010.07.011
Dery K, 2011, J BIOL CHEM, V286, P0, DOI 10.1074/jbc.M110.204057
Derynck R, 2001, NAT GENET, V29, P117, DOI 10.1038/ng1001-117
Derynck R, 2003, NATURE, V425, P577, DOI 10.1038/nature02006
Dumont N, 2003, CANCER CELL, V3, P531, DOI 10.1016/S1535-6108(03)00135-1
Ewan K, 2002, AM J PATHOL, V160, P2081, DOI 10.1016/S0002-9440(10)61158-3
Farin K, 2009, PLOS ONE, V4, P0, DOI 10.1371/journal.pone.0006128
Feng X, 1997, EMBO J, V16, P3912, DOI 10.1093/emboj/16.13.3912
Feng X, 2005, ANNU REV CELL DEV BI, V21, P659, DOI 10.1146/annurev.cellbio.21.022404.142018
Giri D, 2005, MOL CELL BIOL, V25, P11005, DOI 10.1128/MCB.25.24.11005-11018.2005
Han S, 2010, BIOCHEM J, V430, P379, DOI 10.1042/BJ20100396
Heinz S, 2010, MOL CELL, V38, P576, DOI 10.1016/j.molcel.2010.05.004
Hercus C, 2009, NOVOCRAFT SHORT READ, V0, P0
Itoh S, 2003, J BIOL CHEM, V278, P3751, DOI 10.1074/jbc.M208258200
Liu I, 2009, EMBO J, V28, P88, DOI 10.1038/emboj.2008.266
Ly T, 2010, J BIOL CHEM, V285, P5815, DOI 10.1074/jbc.M109.071886
Ma Z, 2009, J PROTEOME RES, V8, P3872, DOI 10.1021/pr900360j
Martinez-contreras R, 2006, PLOS BIOL, V4, P172, DOI 10.1371/journal.pbio.0040021
Massague J, 2000, CELL, V103, P295, DOI 10.1016/S0092-8674(00)00121-5
Massague J, 2006, FEBS LETT, V580, P2811, DOI 10.1016/j.febslet.2006.04.033
Mu Y, 2011, NAT COMMUN, V2, P0, DOI 10.1038/ncomms1332
Muller V, 2006, ANTICANCER RES, V26, P1479
Muraoka R, 2003, MOL CELL BIOL, V23, P8691, DOI 10.1128/MCB.23.23.8691-8703.2003
Muraoka-cook R, 2006, ONCOGENE, V25, P3408, DOI 10.1038/sj.onc.1208964
Okunola H, 2009, MOL CELL BIOL, V29, P5620, DOI 10.1128/MCB.01678-08
Persson U, 1998, FEBS LETT, V434, P83, DOI 10.1016/S0014-5793(98)00954-5
Reiter J, 1996, NUCLEIC ACIDS RES, V24, P4050, DOI 10.1093/nar/24.20.4050
Seton-rogers S, 2004, P NATL ACAD SCI USA, V101, P1257, DOI 10.1073/pnas.0308090100
Siegel P, 2003, P NATL ACAD SCI USA, V100, P8430, DOI 10.1073/pnas.0932636100
Stewart M, 2007, NAT REV MOL CELL BIO, V8, P195, DOI 10.1038/nrm2114
Tabb D, 2007, J PROTEOME RES, V6, P654, DOI 10.1021/pr0604054
Ueda Y, 2004, J BIOL CHEM, V279, P24505, DOI 10.1074/jbc.M400081200
Venables J, 2009, NAT STRUCT MOL BIOL, V16, P670, DOI 10.1038/nsmb.1608
Wang S, 2004, CANCER CELL, V6, P251, DOI 10.1016/j.ccr.2004.07.012
Wang S, 2005, MOL CELL BIOL, V25, P4703, DOI 10.1128/MCB.25.11.4703-4715.2005
Wang S, 2008, MOL CELL BIOL, V28, P5605, DOI 10.1128/MCB.00787-08
Wang S, 2007, J BIOL CHEM, V282, P5661, DOI 10.1074/jbc.M608499200
Wang S, 2006, CANCER RES, V66, P9591, DOI 10.1158/0008-5472.CAN-06-2071
Wang S, 2006, CANCER CELL, V10, P25, DOI 10.1016/j.ccr.2006.05.023
Wang S, 2004, J VIROL, V78, P4248, DOI 10.1128/JVI.78.8.4248-4267.2004
Yu Y, 2010, MOL CANCER RES, V8, P1633, DOI 10.1158/1541-7786.MCR-10-0362
Zhang B, 2007, J PROTEOME RES, V6, P3549, DOI 10.1021/pr070230d
NR 51
TC 27
Z9 27
U1 0
U2 4
PU AMER SOC MICROBIOLOGY
PI WASHINGTON
PA 1752 N ST NW, WASHINGTON, DC 20036-2904 USA
SN 0270-7306
EI
J9 MOL CELL BIOL
PD JUN 15
PY 2012
VL 32
IS 12
BP 2183
EP 2195
DI 10.1128/MCB.00320-12
[truncated: 421,742+ more rows]
